# Supplementary material for: Cohesin forms fountains at active enhancers in C. elegans
Source: Nat Commun. 2025 Dec 11;17:681. doi: 10.1038/s41467-025-67302-6 (PMC12820367; doi:10.1038/s41467-025-67302-6)
Supplement: Supplementary file 3 — Supplementary Data 1 [file 41467_2025_67302_MOESM3_ESM.txt]

{
 "cells": [
  {
   "cell_type": "markdown",
   "id": "94463fe4",
   "metadata": {},
   "source": [
    "# Algorithm for fountain detection in Hi-C map"
   ]
  },
  {
   "cell_type": "code",
   "execution_count": 1,
   "id": "4f193088",
   "metadata": {},
   "outputs": [],
   "source": [
    "#loading useful libraries\n",
    "%matplotlib widget\n",
    "\n",
    "import numpy as np\n",
    "import matplotlib.pyplot as plt\n",
    "import cooler\n",
    "import cooltools\n",
    "import copy\n",
    "from scipy.special import gammaln\n",
    "from scipy.signal import find_peaks\n",
    "from scipy import stats"
   ]
  },
  {
   "cell_type": "markdown",
   "id": "83fcddaf",
   "metadata": {},
   "source": [
    "We based our fountain detection algorithm on a standard method in computer vision: a mask representing an idealized version of the objects or motifs to detect and localize is defined and convoluted to an image such that each pixel of the image obtained a score of object localization. A maxima or peak detection algorithm on these scores then allow to find the pixels where the motifs are localized. For example, this principle is used by other Hi-C-related methods such as ChromoSight (Matthey-Doret et al, Nature Comms 11: 5795, 2020) or Fontanka (Galitsyna et al., bioRxiv 2023).   "
   ]
  },
  {
   "cell_type": "markdown",
   "id": "b64a6f2a",
   "metadata": {},
   "source": [
    "### Mask definition\n",
    "\n",
    "For fountain detection, we defined the mask based on the loop extrusion model and polymer physics in order to focus on motives emerging from loop extrusion by SMCs loaded at specific positions, the fountain origins. \n",
    "\n",
    "#### Loop extrusion model\n",
    "Chromatin is binned at a resolution $r$ (ie one bin=$r$ bp). Let's assume that extruding SMCs are loaded at a site $i_0$ at a rate $k_b$, they extrude chromatin at rates $v_-$ and $v_+$ in \"-\" and \"+\" direction respectively and may unbind at a rate $k_u$. We neglect boundaries or excluded volume between cohesins. The number of SMCs $N_{i,j}$ that link bin $i$ ($\\le i_0$) to bin $j$ ($\\ge i_0$) follows the evolution equation:\n",
    "\\begin{eqnarray}\n",
    "\\frac{d N_{i_0,i_0}}{dt} &=& k_b-(v_-+v_++k_u)N_{i_0,i_0}\\\\\n",
    "\\frac{d N_{i,j}}{dt} &=& v_- N_{i+1,j}+v_+ N_{i,j-1}-(v_-+v_++k_u)N_{i,j}\n",
    "\\end{eqnarray}\n",
    "with $N_{i,j}=0$ if $i>i_0$ or $j<i_0$.\n",
    "At steady-state, this leads to the recursion relation\n",
    "\\begin{eqnarray}\n",
    "N_{i_0,i_0} &=& \\frac{k_b}{v_-+v_++k_u}\\\\\n",
    "N_{i,j} &=& \\left(\\frac{v_- N_{i+1,j}+ v_+ N_{i,j-1}}{v_-+v_++k_u}\\right)\n",
    "\\end{eqnarray}\n",
    "That one can easily solve using the generating function $f(x,y)=\\sum N_{i,j} x^{i_0-i} y^{j-i_0}$. This leads to \n",
    "\\begin{equation}\n",
    "N_{i,j}=\\beta\\alpha_-^{i_0-i} \\alpha_+^{j-i_0}C_{j-i}^{j-i_0}\n",
    "\\end{equation}\n",
    "with $\\alpha_{\\pm}=v_{\\pm}/(v_-+v_++k_u)$, $\\beta=k_b/(v_-+v_++k_u)$ and $C_n^k$ the combinatorial coefficient of choosing $k$ elements among $n$.\n",
    "\n",
    "#### Polymer model\n",
    "Let's assume that at a given time, there is only one loop between $i$ and $j$ ($i\\le j$) in the region of interest, and that the polymer dynamics is faster than the loop lifetime. Then the average squared distance between two loci $l$ and $k$ ($l<k$) is given by\n",
    "\\begin{eqnarray}\n",
    "D^2(l,k|i,j)/b^2 & = & (k-l) \\quad\\textrm{if $k\\le i$ OR $l\\ge j$} \\\\\n",
    "& = & (i-l)+(k-i)(j-k+1)/(j-i) \\quad\\textrm{if $l< i$ AND $i<k\\le j$} \\\\\n",
    "& = & (k-j)+(j-l)(l-i+1)/(j-i) \\quad\\textrm{if $j>l\\ge i$ AND $k> j$} \\\\\n",
    "& = & (k-l)(j-i-k+l+1)/(j-i) \\quad\\textrm{if $i\\le l,k\\le j$} \\\\\n",
    "& = & 1+i-l+k-j\\quad\\textrm{otherwise}\n",
    "\\end{eqnarray}\n",
    "with $b$ the size of one bin and where we use the standard expression of squared distance for gaussian linear and ring chains. \n",
    "Therefore the probability for bin $l$ and $k$ to be in contact is given by $P_c(l,k|i,j)\\approx A/(D^2(l,k|i,j))^{3/2}$ (small radius of contact limit) with $A$ a constant.\n",
    "Thus the total contact probability, integrating over all the possible loops, is given by \n",
    "\\begin{equation}\n",
    "P_c(l,k|i_0)=\\frac{1}{Z}\\sum_{i\\le i_0, j\\ge i_0} \\frac{\\alpha_-^{i_0-i} \\alpha_+^{j-i_0}C_{j-i}^{j-i_0}}{(D^2(l,k|i,j))^{3/2}}\n",
    "\\end{equation}\n",
    "with $Z$ a normalization factor depending on $A$ and $\\beta$.\n",
    "\n",
    "#### Mask\n",
    "We define the mask as the log ratio of $P_c$ computed above and the probability of contact in a null model without SMC loading\n",
    "\\begin{equation}\n",
    "F(l,k)=\\log\\left[\\sum_{i\\le i_0, j\\ge i_0} \\frac{\\alpha_-^{i_0-i} \\alpha_+^{j-i_0}C_{j-i}^{j-i_0}(k-l)^{3/2}}{Z'(D^2(l,k|i,j))^{3/2}}\\right]\n",
    "\\end{equation}\n",
    "with $Z'=\\sum_{i\\le i_0, j\\ge i_0}\\alpha_-^{i_0-i} \\alpha_+^{j-i_0}C_{j-i}^{j-i_0}=1/(1-\\alpha_+-\\alpha_-)$."
   ]
  },
  {
   "cell_type": "code",
   "execution_count": 2,
   "id": "0699a147",
   "metadata": {},
   "outputs": [],
   "source": [
    "#function that compute the mask: \n",
    "#2i0+1 is the size of the mask that will be centered around i0 position\n",
    "#alp: '\\alpha_+', alm: '\\alpha_-', that control the shape of the mask that become more or less elongated and more or less symmetric.\n",
    "def filter(i0,alp,alm):\n",
    "    sfilter=2*i0+1\n",
    "    F=np.zeros((sfilter,sfilter))\n",
    "    for i in range(i0+1):\n",
    "        for j in range(i0,sfilter):\n",
    "            coef=np.exp((j-i0)*np.log(alp)+(i0-i)*np.log(alm)+gammaln(j-i+1)-gammaln(j-i0+1)-gammaln(i0-i+1))\n",
    "            for l in range(sfilter):\n",
    "                for k in range(l+1,sfilter):\n",
    "                    if (k<=i) or (l>=j):\n",
    "                        f=k-l\n",
    "                    elif (l<i) and (k<=j):\n",
    "                        f=(i-l)+(k-i)*(j-k+1)/(j-i)\n",
    "                    elif (l>=i) and (k>j):\n",
    "                        f=(k-j)+(j-l)*(l-i+1)/(j-i)\n",
    "                    elif (l>=i) and (k<=j):\n",
    "                        f=(k-l)*(j-i-k+l+1)/(j-i)\n",
    "                    else:\n",
    "                        f=1+i-l+k-j\n",
    "                \n",
    "                    F[l,k]=F[l,k]+coef*((k-l)/f)**(1.5)\n",
    "                    F[k,l]=F[l,k]\n",
    "\n",
    "    F=np.log10(F*(1-alp-alm))\n",
    "    return F"
   ]
  },
  {
   "cell_type": "code",
   "execution_count": 3,
   "id": "8e3c0788",
   "metadata": {},
   "outputs": [
    {
     "name": "stderr",
     "output_type": "stream",
     "text": [
      "/var/folders/nl/l8wrt8kx1b37gjyt27yn75q40000gp/T/ipykernel_31082/1488460902.py:26: RuntimeWarning: divide by zero encountered in log10\n",
      "  F=np.log10(F*(1-alp-alm))\n"
     ]
    },
    {
     "data": {
      "application/vnd.jupyter.widget-view+json": {
       "model_id": "d46c18cbd08d48aa9d7c30e425d0001f",
       "version_major": 2,
       "version_minor": 0
      },
      "image/png": "iVBORw0KGgoAAAANSUhEUgAAA4QAAAEsCAYAAACbnn2RAAAAOXRFWHRTb2Z0d2FyZQBNYXRwbG90bGliIHZlcnNpb24zLjUuMSwgaHR0cHM6Ly9tYXRwbG90bGliLm9yZy/YYfK9AAAACXBIWXMAAA9hAAAPYQGoP6dpAABVlUlEQVR4nO3deZgc1X3u8VfbjARCGxIgQKxWQHIsMIvMCEkzMjsXnCjErCbIz/V6ZRxseMDiJhYY25gQZBw7EHMTiy0hhDi2ry8Y44Uxi8yDsZkgLJABswhhQLaWEUaMNJpz/6j5tXrOdHVVdVd3V3d9P88zT6mrq7prRvPrM3XeOqdGOOecAAAAAAC5M7LRBwAAAAAAaAxOCAEAAAAgpzghBAAAAICc4oQQAAAAAHKKE0IAAAAAyClOCAEAAAAgpzghBAAAAICc4oQQAAAAAHKKE0IAAAAAyClOCAEAAAAgpzghBAAAAICc4oQQAAAAAHKKE0IAAAAAyClOCAEAAAAgpzghBFLS09Ojxx9/vORzX/nKV/Tiiy/W5ThuvfVWfeMb36jLeyGfuru7ddlll4U+39PTo7lz5+rSSy/Vrbfequ3btw/b5qqrrtL/+3//L5Xjueyyy9Td3R1r22OOOSaV96ylW265peT6np4e3XzzzXU7jmb4WSFdl1xyibZt2xb6fKnfie9+97t68803h61Psy36xje+oVtvvTXWts3wextW46+//rqWL19et+Nohp8V6oMTQiAlYSeEAwMD+tznPqeDDz64AUcF1N8PfvADLVu2TDfccEPoCSHClfpjcWBgQEceeaQ++clPNuCIkAcDAwO68cYbNW7cuET7hZ0QIlypGnfOae+999bVV1/dgCNC3nFCiJby2GOP6X3ve58WLVqkq666Sk8++aQ+9rGPSQoau46ODg0MDOioo47S0qVL9d73vlf/+I//qAsvvFBHHHGE/vM//1OS1NXVpc9+9rM67rjjdNVVV+niiy/WMcccoxtvvFGS9Nvf/lannHKKurq69JnPfEaSdPPNN+trX/uaTj75ZL300ktauHChzjnnHF133XVasmSJnn76aTnntHTpUi1YsECLFi3Shg0bhhz/rFmzdNFFF+k973mPbr/9dp111ll6z3veo0cffVSS9NnPfladnZ2aO3euenp6JEkf/vCHtWDBAnV1demll14qvNamTZt0+umnF7YDauH+++/XggULNG/ePN11111as2aNvvnNb+rzn/+8rr76avX09Oi0007TihUrhu1799136/TTT1dnZ6e2bdumgYEBnXjiiers7NRJJ52k3t5eSbvq4sgjj9S//uu/SpL++7//W8cee6zOOOMMPfXUU5KCP6guvvhiLVq0SCeeeKJeffVVSUFC39HRoY997GMaGBgYdhznn3++Ojs7NX/+fL3yyivasWOHzjzzTHV1damrq0vvvPOOFi5cqHfeeUeSdOWVV+pHP/qRrrrqKn3oQx/SaaedptNOO00333yzurq6dM4550gKEpK/+Iu/0JlnnqmOjg7dfvvtOvHEE/X+979fO3bsKHm8N998s9auXauuri799Kc/VVdXly6//HKdcsopQ5LZ++67T8cdd5y6urp0xx13DPl+lixZoo9//ONatGiRPvKRj+iaa65RR0dHYd8f/ehH6uzs1LHHHquvfOUrkqTvfe97mjt3rhYtWjQshfziF7+oL33pSxX8diDruru7deaZZ2rx4sW69dZb1dXVpbfeekubN2/WySefrFNPPVVLlizRVVddJUn64x//OKQWX3zxRd1///368Ic/rMsvv3zY6z/44IM688wzdeyxx+p3v/udpOH1JklHHXWUPvWpT+l973ufrrvuOknSunXrtGDBAp122mn68Y9/XHjNL3/5y+rs7NTChQu1evVqSdIdd9yhY445Ruedd57eeuutYccRp+38i7/4i8Jnxi233KL/83/+T2QNd3d365RTTtHixYt1xBFH6O6779Ypp5yiuXPn6g9/+EPJ4/3Od75TqPF/+7d/05IlS7R06VKdfPLJeuKJJ/SXf/mXkqTHH39c8+fPV1dXl66//voh30/UZ8/q1avV2dmpjo4OfepTn5I0/O+jYrfddpv+1//6X3LOxfitQUtyQAv5m7/5G3fvvfc655zbuXOnc865hQsXunfeecf99Kc/dVdccYVzzrmDDz7YvfLKK27r1q1u/Pjx7o033nCbNm1ynZ2dzjnnOjs73SOPPOJ27tzp9ttvP/fkk0+6HTt2uKOOOso559wHP/hB9/zzzzvnnPvEJz7hfvGLX7iVK1e6r3/9684551588UV3yCGHuL6+PueccxdddJFbvXq1+973vuc+9alPFY7XjtFMmjTJbd261a1du9ZNnz7dbdu2zfX09LgLL7zQOefcH//4R+ecc7/61a/c+eef77Zv3+46OjrcwMBA4fVWrlzpPv/5z7tTTjnFPf300+n+gAHn3IMPPuguvfRSNzAw4ObNm+f6+vpcf3+/mzdvnuvv73fLly933//+951zQS1t3bp12GssX77cXX311c455y6//HL3ve99zzm363d8xYoV7pZbbnHOBXWxZcsWt2XLFjd37lznnHNnnHGGe/bZZ93OnTtdR0eHe/DBB933v/9997d/+7fOOecee+wxt3TpUvf666+7hQsXuoGBAbdmzRp30EEHDTsWe8//+q//cldeeaV7/vnn3dlnn+2cc4XauuGGG9zdd99d+J537tzpli9f7r74xS8655w777zz3I033uicc+7P//zP3QsvvOBWrlzpPvKRjzjnnFu2bJm75JJLnHPOXXLJJe4nP/lJyeN1zrmjjz66cGydnZ3uxz/+8ZCf+86dO92cOXPcli1bnHPDP0cuuugid+eddzrnnOvo6HDf/e53nXPOHXPMMW779u2F73fnzp3umGOOcW+//bb70Ic+5H79618Peb2jjz7aXXnlle7v//7vh/3M0BoefPBBt2DBgsLvudXr9ddf7775zW8654Lf3eXLlzvnSteitW++lStXug9/+MPOOeduuukm97Wvfc05N7zenAva5Jdeesn19/e7d7/73c4555YuXep++MMfOuecO+ecc9zKlSvd6tWr3V/91V8555xbv369+8AHPuD6+/vdkUce6d555x23YcMGt/vuuw87ljht57e//W133XXXOeecO/nkk92mTZsia/jBBx90J554onPOuW9+85vuz//8z51zzt14443uX/7lX0oer3NDa/yiiy5y//zP/+ycC/52OOuss5xzzs2bN8+98sorheMrFvXZ8/bbbxe+tw984APuN7/5Tcm/j44++mh38803u7/+678ubI98Gt3oE1IgTUuXLtUXv/hF/eu//qsuuOACnX766frABz6ge++9V/fdd58uueQSSdLkyZM1Y8YMSdKf/MmfaK+99pKkQgIgSXPmzNHIkSO1zz776IgjjtCIESM0ZswYSdKzzz6r//k//6ckaevWrTrllFOGHcsRRxyhtra2IeueeeYZdXZ2Fh6PHDk0pD/kkEM0fvx47bvvvpo5c6bGjh2r/fbbT5s2bZIkXX/99YWe0tGjR2vMmDFaunSpLrzwQu25556FXvx//ud/1qc//Wm9+93vruwHCcSwYcMG/eY3v9HJJ58sSdq8efOw1LvYX/3VX+mVV17R//7f/1uS9N73vleSNGPGDG3atElvvfWWPv7xj+vVV1/Vxo0bCz3lhxxyiCZMmCBJ2rlzp6RgrM1hhx0mSTr66KMlSWvWrNF3vvMdPfTQQ3LOacaMGXrxxRc1Z84cjRgxQrNmzdL48eOHHNPOnTt1+eWX66mnntK2bdv0p3/6pzr00EM1b948fehDH9KBBx6oL3zhC7rgggv0yU9+UtOnT1dHR0ehdufMmSNJ2nfffQv/Lq7Z4ud33333Ic+/8MILw463lGOPPXbYz33GjBmFn4n/ORJ2XHvvvbd6e3u1Zs0aXX311dqxY4deeuklvfnmm/rbv/1b/f3f/722bdumpUuX6rjjjtPLL7+sH/7wh/r5z38e+n+K5nfMMcdoxIgRQ9Y9//zz+uhHPyopqC9L4krVYrHLL79cjz/+eKF9LK7xX/7ylyXrTQra5AMPPFCSNHbs2MIxWG1bDaxZs0arVq1SV1eXJGnUqFHasGGD9t9/f7W3t6u9vb3k8Iw4becZZ5yhU045Reeee64mTpyoSZMmSSpfw3vuuWfoZ8DLL79c8nhL8WtckrZv3174TIhb43Zc77zzji699FK9/fbb+u1vf6vXXnut5N9H27Zt01e/+lX94he/GPY7gHzhklG0lIkTJ+ob3/iGVq5cqSuuuEKSdMEFF2jlypV64YUXCo1P8Qdf2IdguW0OO+ww3Xbbberu7tYTTzyhM844Q2PGjBnSQJb6AJ81a5YeeuihwmP/8rWw93TO6Q9/+IN+9KMf6eGHH9aNN94o55x27typs88+W3feeaf23ntv/dd//ZekoFHu6enRd77znZCfFFC9qVOn6vDDD9cDDzyg7u5u9fT0aJ999hmyTXFd3H777eru7tZJJ50kafjv+A9/+EMdfPDB+tnPfqYlS5YULl8qVaN77723nnvuOTnn9Ktf/UqSdPjhh+vss89Wd3e3fvazn2nlypU66KCDtHr1ajnntHbt2mGXk/X09Gjz5s166KGH9LnPfU7OOfX19eniiy/WnXfeqQ0bNujRRx/V3nvvLeecvva1r+nCCy8s7F+uZqOeL3W8pb5f/7Nk2rRpevXVVwvfS6nLYMu979/93d/pn/7pn/Tggw9qv/32K5yM3nLLLbruuut05ZVXSpIOPPBALVu2TBdddFHJP/7RGkq1Ve9617v05JNPSlJhKZWuxeIa/7u/+zt1d3cXasT/3StVb2GvW3wMTzzxhKSgxjs7O9Xd3a3u7m7df//9hXrYvn27Nm7cOGwCt7htZ1tbm9797nfriiuu0AUXXFDye66kxv3jLfX9lvo/aG9v1/r16yUlr/Gbb75Zl156qX72s5/pve99r5xzJf8+GjdunL71rW/pnHPO0dtvvz3sPZAfnBCipXzzm9/UwoUL1dXVpSVLlkiS9tlnHw0MDOiMM85I7X2uu+46feITn9CiRYt00kkn6bXXXlNHR4fuuecenX/++aH7nXnmmerv79f8+fO1aNGiwhiDOCZPnqwpU6aoq6tL99xzj6QgnTzxxBPV1dWlH/3oRzrxxBMlBb2Qt99+u+64445CAwSkbeTIkfqbv/kbnXTSSVq0aNGQP6LMBz7wAZ199tmhs+oVO+644/SDH/xA/+N//A/9+te/LrvtNddco/PPP19nnHGGJk+eLCmorz/84Q9atGiR3v/+9+v222/XPvvso5NPPlkdHR36h3/4h8K25vDDD9fLL7+sk046qTBT6csvv6zOzk51dXVp/fr1OuqooyQFY5/Wrl2rI444Is6PJ1Kp45WCDqezzjqrMHbYN3LkSH3pS1/SCSecoEWLFhXGVcZ11llnafHixfrQhz6kPfbYQ5J09dVXq7OzU2eddZY+8pGPDNn29NNP10c/+lHGF+XIRz7ykcJ4uBdffLFwdUwpp512mi655JJY40xL1VuYyy+/XFdddZVOPfXUwgnnnDlzNHPmTHV2dmrRokW6/vrrNWrUKF1yySWaN2+ePv3pT+uAAw4Y8jpJ2s6LLrpIDzzwgE4//fTI7yWOUscrSYsWLdKf/dmf6bvf/W7ovitWrNDZZ5+trq4u3XDDDYne98wzz9Rf//Vf66yzziqcTJb6+0iSjj/+eF122WU699xz1dfXl/h7RGsY4fiERw4sXrxYN910k6ZPn97oQwHQpL797W/rxRdfLHvLDaAVDAwMyDmnUaNG6corr9QRRxxRmLCklf3yl7/UypUruXUTcocxhGh5ixcv1qGHHsrJIICK3XLLLbrjjjv0f//v/230oQA1t23bNp166qlyzmmvvfYaNitlK/rud7+rr3zlK4kTd6AVkBACAAAAQE4xhhAAAAAAcooTQgAAAADIKU4IAQAAACCnOCEEAAAAgJzihBAAAAAAcooTwiZ3xRVXaMGCBbrwwgu1Y8eORh+OJOnxxx9XR0eHFi5cqPPOO087duzQPffco3nz5umEE07Qq6++2uhDLLjrrrs0bdo0ScrkMXZ3dxduPv2d73xHjzzyiObNm6f58+dr9erVDT22gYEBLVmyRAsWLND8+fP17LPPZub4tmzZorlz52r8+PF6+umnJZX+/3322We1cOFCzZs3Tz/5yU8adrylUNuVo64rR13XFnVdOeq6Olmt7Vao65bg0LR6enrcBRdc4Jxz7otf/KL7t3/7twYfUeC1115zb7/9tnPOuc997nPunnvucccdd5zr6+tzjzzyiPvYxz7W4CMM9Pf3u8WLF7v3vve9bseOHZk7xrffftudccYZrq+vr7Bu4cKFbuPGje7ll192p512WgOPzrlf/vKX7txzz3XOOffQQw+5j370o5k5vu3bt7s333zTXXTRRW716tWh/7+LFy92v/nNb9yWLVvcvHnzGna8Pmq7ctR1dajr2qGuK0ddVy+rtd3sdd0qSAib2KpVq3TyySdLkk499VQ9+uijDT6iwPTp0zVu3DhJUltbm9auXatZs2apra1Nxx9/vJ566qkGH2Hgrrvu0gc/+EGNHDlSzz33XOaO8ec//7nGjRunM888U4sXL9bvfvc7jRo1SpMnT9YBBxygjRs3NvT49t9/fznn5JzTpk2btPvuu2fm+MaMGVPoSZYU+v/72muvaebMmZowYYKmTJmi3//+94065CGo7cpR19WhrmuHuq4cdV29rNZ2s9d1q+CEsIlt2rRJEyZMkCRNnDgxEx84xV5++WU98MADmj9/fuE4JWnnzp0NPKpdx/Af//EfOueccyQN/Vna8432xhtv6Pnnn9f3v/99ffSjH9Xy5cuHHOPo0aO1ffv2hh3f1KlTNWbMGB1++OG6+OKL9ZnPfCZTx1cs7P93YGCgsC5LNURtV4a6rh51XTvUdWWo63Q0S203W123Ck4Im9ikSZPU29srKbgGe8qUKQ0+ol16e3t14YUX6tZbb9W0adMKxylJo0aNauCRBe68806dffbZGjkyKIHin6WUjWOcNGmSjj/+eLW1temEE07Qk08+OeQY+/v71dbW1rDje+CBBzR69GitXbtW3/72t3XppZdm6viKhf3/2v+/lK0aorYrQ11Xj7quHeq6MtR1OpqltputrlsFJ4RNbN68efrxj38sSfrhD3+o448/vsFHFOjv79e5556r5cuX67DDDtPMmTP1zDPPaPv27Vq1apXmzJnT6EPUmjVrdPvtt+vUU0/Vc889p69//euZO8Zjjz1WzzzzjJxz6unp0ezZs9Xf36/Nmzdr3bp1Df8wdM5pzz33lBT0PG7dujVTx1cs7Hdw+vTpeuGFF7R161Zt3LhRU6dObfCRBqjtylDX1aOua4e6rgx1nY5mqe1mq+uW0Zihi0jLZZdd5ubPn+/OP//8IYOZG+n22293U6ZMcZ2dna6zs9P9+7//u/v3f/9319HR4RYtWuReeeWVRh/iEEcffbRzzmXyGL/xjW+4BQsWuIULF7rnn3/e/exnP3MdHR1u3rx5rqenp6HHtmPHDnf22We7hQsXuve9733u0UcfzdTxnXbaaW769OnuuOOOcytXriz5//vrX//azZ8/33V0dLgHHnigocfro7arQ11XhrquLeq6OtR15bJc281e161ghHPONfqkFAAAAABQf1wyCgAAAAA5xQkhAAAAAOQUJ4QAAAAAkFOcEAIAAABATnFCCAAAAAA5xQkhAAAAAOQUJ4QtoK+vT1dddZX6+voafSglZf34pOwfY9aPT+IY05b1Y8368UkcYxqyfnxScxyjyfqxZv34JI4xDVk/Pqk5jrGVcB/CFtDb26uJEydqy5YtmjBhQqMPZ5isH5+U/WPM+vFJHGPasn6sWT8+iWNMQ9aPT2qOYzRZP9asH5/EMaYh68cnNccxthISwgy54oortGDBAl144YXasWNHow8HQAqoa6D1UNcAWgknhBnx3//931q/fr0efvhhHX744frP//zPRh8SgCpR10Droa4BtJrRjT4ABFatWqWTTz5ZknTqqadq5cqVOu+88yL3GxgY0Pr16yUF8XoW2XFl9fik7B9j1o9Paq5jXL9+vcaPH6+RI2vbJ0ZdNxbHWL2sH59EXaepmf6/OcbKZf34pPrXdd5xQpgRmzZt0vTp0yVJEydO1MaNG0tu19fXN2SA7fr16zV79mxJ0owZM2p/oFXI+vFJ2T/GrB+f1BzHOHv2bK1bt077779/Td+Hus4GjrF6WT8+ibpOU9aPT+IY05D145PqV9d5xwlhRkyaNKnQG7JlyxZNmTKl5HbXXnutrr766hLPrNOWLcGg24kTa3WUKGfEiGBpnVhjxw59PG5csGxrC5ajRw99Pq6BgcqeK/d81H612q7S7avZ17lebdo0Q3vssUflbxpTtXXd1rZOGzYEdb3XXrU7zjwKqztbb8sxY4Kl1bP92vjb+ZLWWjV1HTU1XCvUbdTrDAz06s03m6Ouaa+zx9pvs9tuwbK9PViGtdtx2+84v++Vtt9Z2S7tfaX6ttd5xyyjGdHT06MVK1bo9ttv15e//GUdfPDBJS9B8Xsce3t7B3t4tsi5oIHxP9hQH34D4Z8QWgPDCWH121f3Xr3auLE+M5dVW9ft7Vv0zjvBMVqHAtIR94TQ6tXq2X5lsnRCWO8/JCvdPq19S73OwECvXn+9Oeqa9jp7/Dq29trqnhPCylRb5/Vsr/OOhDAjjjzySO29995asGCBDjjgAF122WUlt2tvb1e7dVl5rGGxU3wammyK+kPU53+g2nalPmjLPVfu+aj9arVdpduntW+tpVHXdiK4bdvQx6itpHXq/x4mrbVa1HXc55NuV+n2ae1bi9dJgvYaSZX63EjaDjeqnc5CnaP2OCHMkOuvv77RhwAgZdQ10HqoawCthBPCFkTPYzb5PYRxLzmpZ6LQ6J7F4p9F0h7FVu+JJCnMlrD6JSlMJu2ksNnQXmdDVD2G1XnYY1Pu97rSdpikELXQpB+hAAAAAIBqkRC2MHoesyFpz3WliUKSfSp9r7j7V7pdtftUs1+zIClsjKSTSKSVFCbZJ63nk25X6fZp7dsKaK+zJe4Y4rhX+JgkyT9JIeqJhBAAAAAAcoqEMAfoecwWP2mIO2th1PpK96lmv1ptV+0+1ezXLEgK01Vpkh81dqjapLDSfdJ4Pul2lW6f1r6tgPa6tVWS/EeljI1OCuNsW+l7oH5ICAEAAAAgp0gIc4Sex8aqdBa8sN5BksLa7tcsSAprK+nsgnGTQZLC2u3bCmivsyXqyp6o9r3V22na5+ZHQggAAAAAOUVCmEP0PNZW3LGBcWctjOoFrGZMQjP1QFazTzX7NQuSwnQknUU0bH1aSWG555otKUyyT6Xv1Wporxsr6SyiUduRFKa7H9JDQggAAAAAOUVCmGP0PNZHpWMHw/Yvlywk7TFsxh7IavYp3q9VkRTWRtyxQ5Umg2kmCFlNCivdp5r9WgXtdbbEHUPYyOSfpBBJtPifRgAAAACAMCSEoOexTsLGDtZiDGGzJ4Vxtk362nlDUlhbtRpDSFJYm/1aBe11fYQlgElnF81CPZMUIg4SQgAAAADIKRJCFNDz2FhRY5HC1pcbQ9isPZBJt61k+7wgKRwqrTG9SRP+SpPC4nX+MZAU5rfeaa/rI+pKgKjtwtrxUs81Wzud5IoexvxnHz9qAAAAAMgpEkIMQ89jbSQdQ5h09sI42zRbD2TSbSvZPi9ICpOJW6/VJvtxajWt+iUpbD201/VRjzGEeWin816vWUZCCAAAAAA5RUKIUH7PY/E6RIs7xsjf3ldNkpDHHshKt88LPyksXof4ouo7raSw3Db+sZAU5hftdToqba/THEOYZN6AcuujnicpRLGcf4QCAAAAQH5xQggAAAAAOcUlo4hUfNkJA9crFzVJRdzLOtKYVIZLR1F8mSgTzURLazKosPWNuJ1MvS8djbNt0tfGULTX6Uo6qVTY/mlOKtNK7TR1nh0khAAAAACQUySESIQprtNT6TT2aU4qk9WkMMm2JA7V45YU8cVNCn2VJoVxtmmWpDDptpVsj11orysXN/mL2q6aSWVIClFPJIQAAAAAkFMkhKgIPY/xxR07mFSaYwizlhQm2bbSxAHDkRQOl7R+yyUC5Z7Pwu1kSApbE+115eLWfdKxw8XPNXtSmGRbksLs4k8jAAAAAMgpEkJUhZ7HcHFnIQxbn/SmteW2JSlEEiSF4fyEwP/MS3tMYal1JIXUeSVor6sXlQyGra9HXbdSO02d1x8JIQAAAADkFAkhUkHP4y5RPYbVjiVMY9YykkLEkcekMGqMkJ8Mjho1dLudO0vvF6YeyX/Y61S6Pq3nK922ku2xC+11tLhjBpPWdz3qupXa6bh/F6F6/KgBAAAAIKdICJEqeh6Hi9vDGLd30JAUprMdorVyUhjVA+0/7yeDowdb0bCascSw0qSw3Gs3W1JYbpu4r1Xt9tiF9jq5qPbclKvnsG1ICtFIJIQAAAAAkFOcEDbA448/ro6ODi1cuFDnnXeeduzYoXvuuUfz5s3TCSecoFdffbXRh1i1ESOCL+d29T62upEjh/YG+o/99Wl9lXvtuMeW9HGl65P8bKKkvV218lDX48YFX9u27UoL88J+j0aNCr7ssX3W+ev97W27uPUc57lKH6e9Pu7zcbdJsl3x9rWQh7rOY3vtS9pehz2fdH096rpW7XQcWWunEY4ffwPMmDFDP/3pT/XQQw/poIMO0ve+9z2tWLFC3d3d+sIXvqBrrrmm0YcIICHqGmg91DWAPOCEsAGmT5+ucYODcNra2rR27VrNmjVLbW1tOv744/XUU081+AjTQ89jsrSv2q+w9/TXp/W40vVxnk+7Z7HWPZB5qutmTAqr7Q33vyz587/CksBKk8JSxxB2zPWq32rqOsk2SbarlTzVNe31LnGSvThtb5K6TqvOq90u7vNh31eS16h0O6SPH3sDvfzyy3rggQc0f/58TZgwobB+pz9veZG+vj719vYO+QKQHdQ10HqoawCtjBPCBunt7dWFF16oW2+9VdOmTRvSUIzyb2xV5Nprr9XEiRMLXzNmzKjH4VatlXsek/Z8RX2NHh18VdoDWW7bsGNuVNIQ5/la9EDWSt7quhmTwriiaskSP6tX+xozJvhKKymsRz2nvT7u83G3SbJdLeStrlu5vfbF/R2u9Kvc64QdQ1p1Xu12SZ6vRTvdqHrPK37cDdDf369zzz1Xy5cv12GHHaaZM2fqmWee0fbt27Vq1SrNmTMndN9ly5Zpy5Ytha9169bV8cgBhKGugdZDXQPIgxHOtXr/T/bccccduuSSS/Se97xHkvTJT35SkvS1r31NY8eO1W233Ra7J7G3t1cTJ06UtEXShKjNM6OV7ntkvVi2tPuS2VVFbW3BcsqUYLnbbkPXh3Uw28/I7s/j36en1Hp/XZx9avG40vVp7Vt+/169/vpEbdmyZcilX9WqRV23t2/RiBHNU9dZvk9huZ7tUkurT6vXSZOC5f77B0urc1valYN+3e7YUXq9f5/CcvVe73pOe32SbSqt74GBXr3ySnPUNe11dvjttv1eTZ0aLO1XyW+3/c+LMOVqLWk916quK63ncs9X207ver427TWG44SwydHANB4nhJwQpo0TwvRxQhj/cdrrk2yTtRPCNNFeZw8nhJwQIjC60QeAfLKGpRUbGr+BCDthtBPBsBNC+0PRnrf9437QFrN9/GPz16f12CRdn9a+SbZDeuxEMMsnhlHC/tDz69df+r9v/f3BcsyYYGknhmF/QFq9xxk3U+t6NvWs6ySvkWQ7VK+V22tfnDGvpZbViFvPYeurretK67n4uGinmx9jCAEAAAAgp0gI0VCt3PMYlRRa8jfaq8KwXrskCUIYkkLUQyskhSYs4Q+7ZNSvLZLC0kgKm08rt9e+sCQwalnN72GzJoXV7ptkO9QOCSEAAAAA5BQJITKhlXsew3oSLVnwv1dLDsOmeyIpTL5vku2QnlZICqMSQkv+7LElgr5Kk8Jy2xiSwnTGciGeVm6vfX7dV9t+x0FSSDvdCHyEAgAAAEBOkRAiU1qp5zFuMmiJgc8fO+hr5aSw1HNx9yVJyJ5GJoVh/99RY3yj6tfq1pZxe7STJoXF+zR7Uljquah94z6P+mvF9tr/3Q9b2vcad5bwShJDkkLqvZ740wgAAAAAcoqEEJnUzD2PUcmCnzD4PYxRPYl+r2CSsUZhspYURj1X6WuisbI4pjAqQQxLBtvbg6XdqNpP+qI+s5Ikhf7nYbMmhVHPpfE86q+Z2+swYe24tdf+lT1RNZPGFT2+rCSFpZ4Le62o9WH7o/b4UQMAAABATpEQItOaqecxadIQ1tMY1qNoS0sS/PsXltonKZJC1EMWk0ITNrbQ6s2SwbFjh663erb6NFGJvyWFtn+pGvZTRJJC6juLmqm9DhM1ttjqNOxKgLizhJd6rzBhdRz1fL2SwqjnkrwHGoeEEAAAAAByioQQTaEZex6jxhBa0hDWw+j3nIWNOSpOCv0UsVmTwnLP0QPZOrKUFEYlA1ZnNmbQEkJ/DGHYrINJlUoSwpJCfztfVpLCJPuk9Tzqrxnba19Yu+0vw2rKlLtqJ+kVPSSFqCUSQgAAAADIKRJCNJVm6HkMm50sqqfRWA+ZJQ2WDBr/voTFY5bCkoRmSwrLPUcPZOvJYlIYVre77TZ0aQnh9u3BMmlCaL+PpcYEGz9JCBtvWO8EIc2xg2klhciOZmivw8Rtv/3vKez31Gq11BU9/lVAUbKWFMbZ1kc7nT18hAIAAABATpEQoik1Q89jWM+ipXf+0vi9hf5sZuV6wqPGG5IUkiRkWT2Swrj//35C4I8dHD8+WPpjC//4x2BpiYC/9JNAP/G3Oi83i3DYa5AUIouaqb32H/tjBeOOIQybJbz499ZPBO01my0pTLptnOep8/rjTyMAAAAAyCkSQjS1LPY8ho0htATBZhe1ZVRvv39fszj8nsZmSwqL1xkShfxIIymsNAkMGztk9WvJoC39MYTGnwE07L5kYb+XxXUf9RkRtj4qHU86m2C1iUKc94xaH/d5ZE8W2+swYe131BjCsFnC/SsBil+j2ZPCJNtyRU928aMGAAAAgJwiIURLaETPY1iiYPyeROth9Mci+b3/1ivo97j5Ywr7+qKPsVmTwrB1layP+zyyp5ZjCsN+98PGClm9TpgQLCdNCpZWz2+/PfR17PfMlnETw1KS1mtYgpg0ScjCmGDquvU0Q1IYNquoP/Y/rMb8WcJL1VxYwu8fQ6l0sZRGJYVJtqWes4uEEAAAAAByioQQLSULPY9hYw+sR9GShrCE0HoD/VTAEkG/dy/OOINmSwrLbWOq7YFE86jn7KNh9Wv3HbRkcOrUYOlfAWD8pD9saeKmAKWEpY1RSaGptH59aSSFYaK2z2LKhPKy0F6bqFlG/XbcHofVjp8MlpoLwNaVuwdpJUgKUQn+NAIAAACAnCIhREvKwpjCsDFIljTsvnuwtB5HfzYy6z202Qvte6hk1lHTLElh3G0qWY/mVYukMO7sola3U6YEy2nTgqWfGFj9Wo35y7iJYfFj+xyzcUm+qFkJw5JC/73i1q+JW2PlZhkN25bkID8amRRGJYN+fVs7brXo12TYLOH+XABh69JUr6SweJ1JOylE7fGjBgAAAICcIiFES2tkUugnDJYI2nKPPYKl9TDaMVpvoSWD/v2OwlKCJLKeFCbZx5AU5kecpDCqdzxMWP3afQf32itY7rff0P1se6shP+H3k0JLEsLGDsaZhdTfxj4jwr7nuEmhiVtTjRhjhNaTpaTQ6tnuF+zPARCWEPpXAtjz1VzZU61aJ4Vh6+LuW2496oeEEAAAAAByioQQuVDLnseo2QmtR9EShokThz72ZxizRMGW77wz9Jj9+w9Wc429nyhYb2ZUkhClFj2OJIXwpTmmMGwMoV+/++4bLCe3/XHo/lN3H3IstrT69ZNC//6EtrTaK/5csG39ek1av2FpZCNmIww7BuoZjbyyx/hXCPizg/uzjIbNAeDXpn0OSPG/r7TG0dUqKSy3jSEpzD4SQgAAAADIKU4IAQAAACCnuGQUueJfilK8rlpR09VPmBAs7cbW9tifrt4uNfnjH4e+nn/pSSlhl1lE3fQ67Aa5jbp0NM421V46itbhXzpavC7qMqmoaeftEjGr2z3HDhbmb38bLAcLeOIBB0iStk4K3tjq9+23g2XYpaO2tPfzLyWV4tev/73409mHXVKa9BYPaVzWxaVhiFLL9jpM2JAPmwzO2vOwS0b9idqs3m2oR3GNhn32+N+j/5rVSvvS0VLruHS0+fCnEQAAAADkFAlhA91111369Kc/rQ0bNuiee+7RV7/6VY0bN0633Xab9t9//0YfXksr7oFLOnA9bBIZ4ycL1rNoCYNNW2+P/WTAEgXb/623hm5XTcLlT0jjy0pSWGpd2klhrVDX6Yn6ffP/T4snlUk60UzUpDJWr4Vk8De/CZY228zghnvudaAkafPmYLUlClEJoX87iuLPI//WNFGPTdZuQ1FqX1+liX9Uilot6rpxqmmvw4S1437dW/1amduVPX5aF3XbKFsWTypj7HsJuzWFHVvat65IKykstS7tpBC1x4+6QXbu3Kl77rlHM2bMUH9/v1asWKHu7m594Qtf0DXXXNPowwNQAeoaaD3UNYBWR0LYIHfddZc++MEP6oYbbtBzzz2nWbNmqa2tTccff7wuu+yy0P36+vrUVxTz9Pb21uNwW1paU1z7PYHWs2jJwj77BMvCtPWTg6V/U3gbe2T/tWHJoD/NdfG//aWfQvqvYd971A3qo8YexU100uxxzFJSSF2Xl3Zvb9jvkRR9Swr/98H//bHUbVhCaMmgLadMGbLBuMFC32OP4I7WlhTamCNb+p8Xtiw1Xsi/JUXYz9H/7LLvwR9LiGSo6+yo1S0pom43Y8mgLe2G9caOJ+y2UbYsNYbQnmuUapPC4udqlRSi9kgIG2Dnzp36j//4D51zzjmSpE2bNmmCfcoMPh/m2muv1cSJEwtfM2bMqPnxAohGXQOth7oGkAckhA1w55136uyzz9bIwa6QSZMmDek5HFVmGslly5bps5/9bOFxb28vjUxKKu159McgWAJgPYvTpgVLG2Zy8MGDz48Z7Dm27vvBLsm3to0qfjhsPJ8/m1lxT5p/k+uwm1772xt7zXIzmRa/Trkew2JR28UZQ5hUvcck5LGusza+o9TxhCWFfjJo7LH9d1lSV0gIf/FMsFy7NlhaYVv0PxgJjh+/95D3s9exerbXDxvLVOp78WcJ9ccI1nocXT2E1XvS9WnJY103g7SSQj8Z9K/wmTgxWHoXAgybZdSuqrGlpX42J4Bf/8Xb2LGHfQ/2HlFzAFSr0qSw1HMkhc2HE8IGWLNmjZ588kndeeedeu655/T1r39dzzzzjLZv364nnnhCc+bMCd23vb1d7f61CgAajroGWg91DSAPOCFsgOuuu67w72OOOUY333yz7r77bnV1dWns2LG67bbbGnh0qDYptJ5D60m04OBd7wqW4zetC/7x+98HS+sCG7wMafzUqZKkMftMHvL6/myEfV7AKIXPYGjH5I8Z9McWhs1K6CeJSWcdjUrp4sxGmOWxg1L26zpraV45tTjWsKTQ3qtU4i6VSAgtGbQxhPYCGzcGy8FIoC0o40LtJU0Ii9X63mtxxU3poh6Xe61K37NWsl7XeZf2HABWr3ZVsF3hY3MA2OeAXcFj7PPDPl9sLgB/tvDiscH2nmHHbJ8R/hhDPyn05wCoVhaTQtQeJ4QN9sQTT0iSzjnnnMIYBQDNjboGWg91DaBVcUIIhAjreQzrufJnJxsM+nTIIcFy8luDyeCvfhUsLSG0HffcM1gOJgztB9jqICn0xyTY4+LeQuvdtHEM1mPojw30k0Fb7yeIJmz2wqhZR03csYbl9o27TyuNPRg5MjvpUBoq7e2tppfY/30ISwr9WT79mTltTFEhGXzppWBpg4usMAdjen/sb9wZeEuNbfTHAPt1GvbY395f728ftQw7Vn992OO42yTZzvifWciXpElh2Nh/q3Nrju0KnwMG22Nr162dt99LuzrHkkBbbtkydPviiWbjfq75Y4P9WvA/u6LmAIhbK3Gv7Cn3XKVJIeqPMBYAAAAAcoqEEIgQlRT6rKdxr72C5eGHDz7xSHC5kR5/PFjaDcpsOlKbrdAMdlWOPyQYzLD77qOKV2vr1qHvJw0fn+QngtaDGDYG0B5HzXYWNwk0Ub1/afYS0tNYO2mN54j7OmHbJVkfdp/BsKTQ6skL/HZ55ZVg+eabwdIf4DP4BmFjfv1xvrben6XQlsXbWt36r+0v/fuQhs1MnDQJTDMpTLptVF1T95AqTwr9sYM2GayN/Z91+OALWt1vHixkb1rSaQcFL7Bp84ji1YX7Fpa6D2G1n6tRiZ//vP/3QFxxxg6aau8fTHJYfySEAAAAAJBTJITIvbhje+ImhdbTaGMPpg28Efxj1apgaQmhJQs2fZmxacxssMHgdmPG7D7keEuNEwibJbTW4o5Biur9r2Y2wqhjS+v1sqaRs7Alfe9qE7+wHvVS+4f1MFuvuPWShyWFFtzb5KE2JmjXPzR0hz32CJaD9Wtjh2xzm3XQkkdbb4/t/UuNDba00NJFP0X0E0Fbn3SMYNxE0H9cTSKY1vpWq2tUJ25S6N930IYEF5LBgwYL8/GnguXrrwdL+yCx6M/a7cFpSScPtutj95045H1K8RN+f6yvv/THFEfNFu4/jppVPEqpWos7hjBK2DGi9kgIAQAAACCnSAjRUipJS6L2Ceux8nserWffeu1sljKtWRMsB6cs11ODPY1+l6FFitZNaG88uJ31+tvT/lik4vf2t/WX/vP2vfiJg580RI1Rqna2wkpmJaxm/FLWVTLLaC0Sw1olgXEfJ12WWuf/jvn36AxLCm0yUVvOsiTAljNnBstDD5UkvTUuSAjW/zZY/dprwbIw9GhzsLQLACw5tPf1xxRKw5NBvz7D6jBqzKCp1RjBNJPCavdDPkUlhfb5YFcE7LdfsDzmmMENuruDpbXfVsi2ow06tPbb5gIYLNpxg9OTTpkSJIXFQ47t3/4ybC4AW9r3EDbbt62379ke+39amKRjCavBWMHsIiEEAAAAgJwiIURd1Xq8U9y0r9y6ascUbtoULO0egHpjcBCSjT2wiMASBrtBkT22Gx0NLt/a0T7kdf2EoXhIk8086o9Xsp5HSxr8FCJq1sKwpKFWsxaWW1dtWtFMPZHFCWG9Z/hMsk/cGooaAxi2tB5z/3HYsvjffu+6sd9dqxFLCMKSwp/+NFie9v73B//YPRjTq1NPlST1HdUhSfrlY8Fqu12hlb2NRbSxhf6YQVv6VwAUrwuru7A6NNUmgGHr05j5M249MssoqhE1B4CV88EHB8vJr64O/nHffcHSEkJ/dnBLBq0h9iPHwXZ97D5BQlhqVvByVzrUkn9/w2pU+pkR9Zj7i9YPCSEAAAAA5BQJYYsYMSKbszE1+r5lcWcplMJ768JmB7Me/bCex56eYPm+rj8N/mFdj8ZmF7XBCnPnBsujjpIkbRof3Ajp+WeC1a++Giz9oNGSQmn4jIZ2jP4shf74w7AkMG4CWO0YpbDHcbdJsr6ZkoQxY6q/Z18l2zVqDGBUEmi96/7SQnZbllpniX0huR9ktWAJno0VDEsKr3/9H4J/DI4derInKPjHvhWs9pNBq9OwtN6WYTVX/O+k9eU/H3d93OeTblfL1yJJyIdKrgIqFtZeWxtpQwILDfijjw59bDvajYbtA8YGHxr7oBl83ure2mZp12dC2NKfTTiqPbcrf6LGGFfbrscZ85/W2P9maq+bHQkhAAAAAOQUCWGLaLXZCKOerzaZKDXWKCyFsA5Af731utnYvrCex5eXHSZJ+vJXvxqsePrpYGk3PJo9W5K0YeTekqRnnw1W/9abpXDDhmBpiYM/TlAanj6EzUhabU+hacQshNU+30xJwtixye/dF/V8JeNo05r9M+4YwLAatHuF2dKG6XjDdYb8O2xpr2EsXbeE0MYMDk8KJw45JksU/PsK+slfLaT9Gd7Ie1om5R9rM9V1s6j370MlVy9EfTb5Vx1EzQFgtxP9+CcHr+CxD4y9g/a58KF00EHBcs6c0svBdv2Nt4MXfGWwXbcrB6TwmYdtLoCwccZx5wCI2877s4wmbf/L7Vtu2zjbkRDWTxN9/AMAAAAA0kRC2CLa2obPohelEWOOwtbHHeuX9hgkaXj64KcNNumnDRmwScXsPoM2VMCGGIT1PB54YJAUHnlksLTevT8Mzkro36/s978PltZ76CcQfhpY/O9qxwSaWiWA9Zx90JfmzGq1tsceu+q60hTPf1wuIYxa+ve/Spr82dJqpj2YQLdQj1aDVpNWi5bCWU1auD6sJscWDdCxiN0G9f1icDDu2rVD17/ySrAcLDC7z6DNJmpjBi0Z9McU2rHZMdv3WGosYJzHcdBrPpxzQ+/dmGWlxvxnIZ2t9Biq/Vuims+qqDbeb9dtNlH7XQlrr3/3jydJkqZ/cnOwwj5P7IXtfoPveteQ5YZ3BhPBwY8Xv123scrS8JnCbekngmmN/Y/6TEpjNuJqx/KTEDZOBj6CAAAAAACNQELYIkaPDh9DWO2sXOWer3cCGDcRtE48/7GfBkq7egwtfZg2LVha6nDIIcHy8MMHnx94I/jHmjXBcvA+gzabqI0ZDOt5PPLIYDl5crC0tMXvBUzaOyhVfu1/rWchrHT7Wrxms401qlUyWPy40mTQv8df0mTQnwk0amygpfVWozax3+S2wWTQevGlXQmgLf1k0AYLWte9sTezD4bBCNCOMWz2UfseK/0dpye8Os1W1760/v+rSRqjjiHstf390k4ai9dHjTu2zxBL7u1qAvussMm+7XkbMxjWXp977gcl7RoaOGXw9UduDpbvPBIs37o/WFrqZ/cb9cf6F88yGjZraNL7AafV7idN56qZAyDu9s1e182EhBAAAAAAcoqEsEWMGxedFCRdX81shGnNShg1JjBs3IB3C6BCZ78/JknaFQjYbQH9oQGT31oX/OORJ4LlqlXB8onBxzZt2GDXo80mamMGw3oereey+N5pxaLGAZhS9yuL+zhMWr3VWUw9mqnHcfTodBLAUtvFGZ/jJ4NWb2Hro5JBW4Yl+HHX+/cSLCgeHGzFboVmhW3fnK23bnqL+mbODJannipp130G7TPDlmFJIRBlt90qv6In6Xbltq32Ch//cdpj/v3PASn8qgKrSxvbPyO4jW+hHbfb/U5+dXXwj8FB/zabqI0ZjLqvsH/7QTt2P8Xzr+zx079S+0SNBTRpJYC+evx90OpX9DQzEkIAAAAAyCkSwhbR1la+57/U+qSPy22TVg9hWrMV+r2HlhBODCYKHHK/Mn+mQhtjMH7TYDL4q18Fy8cfH7p86qlgadOAmsH7DNpsojZmMKzn0e9pDFPNDF9xn69WFhPBVpGFWQjt/zdsRmObwdWO1R774+tszIy9jj+GxurYHtv4m7DEcOTUoMAnHnDAroOxwrJitwK3af6Kb+Ap7RpMdOihkqS+ozokSY99K1htMwD6s4mSFCKp9vb4V/REPZ9kjH+9kr+oBDCsnY9qz6Xh44ytTffH/lsyOOugwcLs7g6W990XLB99NFgOfj7YbKI2ZjCsvbbZv+04wu5zGGeGz6T3AfSf99Wq/W9Eu27vSUJYPxn4EwMAAAAA0AgkhC0iyVijSh8Xr0trrGDYLIXWG2c9hva89RzGnbXQkkHr/C83htBm/Rw/pi/4h3UF+jcEtDFHdhD+IMTBsUmWetjr2pClsJ7HqITXx/3LWt/AwK7fffu/i5rpz++p9rcv9TsQto2f9Nlj+93114e9t98Dbuv9pNCWxTPxlWLva/tbOrd10q54bs+9DpQkjbO6tPq1ZNDiRzuYwTp+a1wQNfxy8P6gNimp7RY2myhJIeIqvqLHNHLMv/84bjsfdoVPWAJo66PGCofNASANb8OtXbUyt4sEZh0++CH1+OCVPDbm35Y2KHDvvYPl4AzFNpto1H2FLSG0Y476XC53RU8eE0BkDwkhAAAAAOQUCWELaaaEMGkyaI/teT8hjBpj6L9P8axlw2Yu9C/2tw2sa9K6Io11Y9o0ZrNnS5L+8NjQ9/bTy7Cex6gkyNCrlw9RyV/cxyZsfaltwo7F386SOqshPxH0hc2waCwBtNrwx9rY0k8Ii5NFCwT32CO4fGD8+CAJaBu8l6GVtb2W3Tds/eCtDC0ZtEmES80SWApJIaKUuqLHVJocVjLmP2x9pctK70vqJ4JhM4lKw2f7tQt0/HuVFu4vagVsj+2DwT5cvHjS7jNocwvYBUJh7bV9Loz2/pqO8zlbaRKYdLtq8bdGPpAQAgAAAEBOkRC2iOIev2pnIyzX8xjVWxl3WS9hM1VZAlG8jaUNhW5J/8ZGdh8zY9OZWdfk3LmSpA0jgyTitdeC1daDaPyfRVRSCEi1SwpLPefzxxKGPZ80KQybQc5/n7AZ+6y2bFhv8cShlipYIGBJXfHVAcWvZbOIWt1asGD7lxsLVApJIcKMHJleEljJlT1J10eNEfSv7AkbQxiWEFpN+gmjP7aweJ+wmUgLM5Ju9iJ9Oyi70sciwIMOCpaD7fvIzUNfxz5HbFntlT3ltPL9f5F9JIQAAAAAkFMkhDmQZipX7fi2qLFJ/v3N/DFE/oyLtrREwToD7bG/3hKFQhqoXamCjT96a1vwJuNtMIJ/vzJLBO1FbbujjpIkPfts8NCGLPgJofGTm7CeR+RX8Syjxeuk9JLCqOdKbZd2UujzxxBGjSX0k8Lif/szF/opRt/gpMJW/1a3YbcrTIqkEKWkPatoPZNB/+oW/zPKnzk76nHYGMQ4Vxb5zxU+wyyGtCjRrvixK3ssArRpRQdvXPjOI0Nf1593wD5rapkU+kj8UA8khAAAAACQUySEOZC0x6qSHq5y45PKvXbY/c381/O3sx5Ef3iAPx7QltarZ8vi2Qito7C3d+jjMfsENxBsH7yvUWEQgW1obzqYEG4aP0NS4XZGhdnJLKkIS0lIClFO1P0EWzEp9GfsM2FjCf2ksPjf/j3P/Ne27SwJtDGDNutocepY/N5JkRSinFqOIYz7HnHb/KTpZqVKjdv1rxqwz5hhnwHWXtsVPZYM2mDh/fYLll5C+Nb9Q18vbNxkVHtNqodmQ0IIAAAAADlFQtgg3d3duuaaazQwMKBPf/rTmjZtmi6//HKNHDlSN998s97znvdU/NppJQr+fqW29deX2qccf0yg8ZMH/3393jvrJfR78/x7BFlvf3FKYB2GYQnCnnsGSeH4QyaUfJG3dgRjFJ5/JlhtsxRa0mDHkLTHkKSw+TRDXZd6nUruVVi8Xa3HFPpXDvhjh/3PheJ/Wz3745P87exzwC4AsCQvbAxwpUgKm0/adV3v2bbjSjpHQNj4Zr9d9z9Pks4FUKqu/fkArJ6sjqcdNNheT5sWLG2WcP+bG0wIN7yzh6Rd9e/fjtjHlT1oNZwQNsC2bdt0ww036Ac/+IHaBq9n6uzs1L333qutW7fqE5/4hO67774GHyWAJKhroPVQ1wDygBPCBvj5z3+ucePG6cwzz9Ruu+2mm266SaNGjdLkyZM1efJkbbTp7RIYGIhODip5TX//OCliufcM2y4sYfC385MFvxfOnreZA+15f1l8fJYg+Mdsr2WB4O67B92aY8bsLmlXz+SmTcHy1VeD5YYNwdJ6Kv2EkKSwNdWqrqNmGQ1bn2QMYVTyX6+kMCz58/nbWW2USwjDxknZZ4U/27DVvZ8QpjU2iKSwOdSirhsl7mdHXFZ3YXMB+K9f6VwA9nkhDZ8PwOq0MEv4YLu7aXPQUE7eZ5+hO9h9CO1FZ8+WJL3ym+ChjR0Ou7InbMwmSSGaHSeEDfDGG2/o+eef12OPPaYf//jHWr58uSbYlMiSRo8ere3btxd6I4v19fWpz/6CkdRr1zcAaCjqGmg91DWAPOCEsAEmTZqk448/Xm1tbTrhhBO0fPly7bHHHoXn+/v7SzYuknTttdfq6quvLvlcPWYjTCtJCDu2sLGDfk+h39Pob+/vZz2R1jYXpy5hx2S9lpYc2KRlflppYwVff33oY9vPnwmxUvQ8Zluj6zpsfZIxhPVOCv30M2x2UROWHFpNFO8flRD6KYQldba05CEqpawWSWG21aKuq7mip5r2Oul7NmouAP8+hMUpvT8fgLWzNju4JXzWXo/dd6IkadwBg9OF26yjgzu88Xbwf2lj/y1pDLuyJ+7PhPYazSajQ5tb27HHHqtnnnlGzjn19PRo9uzZ6u/v1+bNm7Vu3TpNmTIldN9ly5Zpy5Ytha9169bV8cgBhKGugdZDXQPIAxLCBpg6daoWL16szs5OjRgxQt/61re0fv16nX766RoxYoRuuumm0H3b29vV3t5e9vXrMRthtUlCmLCEwXoFrQcxTNHVOYn5vZb2WtYTuXVrsLTeS+tBtKuALBn0xyCFjZNiTGFryUpdh62vJEmodVIY9nzS3+lSyaE/Q2FUQmj1anWfVrIfF0lhNtWqritNBMPWVzLmv9K5AHz+WEJ/f/+KHv+xP0t42JU90vCE0K4asrGDlhTaj922nzIlSArH7jNxyP6vPBss33wzWFriaO171GyjUWiv0Sw4IWyQpUuXaunSpYXHhx56qFatWtXAIwJQLeoaaD3UNYBWxwlhi0gyJiHNMYRZTQrDevXL9XiG3dPMeif9YSJh9y9Lu4cxjN/zWLwOraGaWUbD1idJ/huVFEbVub2vP3awVC1YghD2c7H3sDq3x5XeP7RaflJYvA6tL+2ZQMu9Rr3b7ajX9dttq8Hi79lfZ69tdW7tsP9zskTQ2nG7ksfG/ttksbY+7Xab9hpZxxhCAAAAAMgpTggBAAAAIKe4ZLSFNHJ6+npdghI2MURSpfbzb3Jtl6bYJSZ2aYpd5mHb22Qzdumof0PraieRiVJ82QkD11tPtXUdtj7JpeBpXTpql2GFXc4Z99LRqBtfS7sutfW39S/dsmPyLxWt1aXecRVfJspEM62rkZNF1bvdDrsVjD+pjLFaLXWZrK2z9jbs9jLG386GdthkMnapqT8ZXNrtN+01soqEEAAAAAByioSwBbVyj6N/g3q/x7EafkLoJwf+zXJtvQ1C929o24iEgSmuW1etksJS62qdFNrvp1/PYUmh/z34E+2U+j33p8L397H1trS6tWOqVaJfCW5J0VqqmQQubH0t69p/vbjCXtefPMba7zi3eLFatyTPHvufAX4qadvbeksI7XZRdoWP1b9/25lafA7QXiNLSAgBAAAAIKdICFtYlnscs5gUhiWE9h5+wmDPW0+jP/YgbAxCPdDz2LrSTgqLn2t0Umg1ZnUcdruKsNcr5if6/mv5t5exY/BvaO9/L41MDEkKW0cWxwZHJYKVtt9h7XMl9e2PJ45q26ISQhs7aAmhf4VPmDQ/B2ivkQUkhAAAAACQUySELaLUmITi56TG9jhmLSks1TPp39zaZhcNe02/5zHshtaNTBToeWxu/gyZxdJKGEo916ikMGrsoK/c73XY7KL+835C6I8hjHss9URS2DqacWxw2klhlGraLTtGfxZSSwhtlvC4s4vWsj2nvUYjZaiJAwAAAADUEwlhCymXAJR7vh49jllNCiWpr2/oMVhKYY9tLJI/psAeWyLojz3wt69nT6OPnsfmVY+6Dnuu3vUdNt7P2O+vX9f+54A0fMxv2M/B6tSfdbTR9yGMg6SwdaRZx1Gv3axJYTl+vZuwWYbts8JqJ2oOgHqivUYjkBACAAAAQE6RELagWiUKxc81Oknw1WL2UT+N8FMLey9LGMPGDmYpYaDnsXnVo67D9ql1fYe9TlhSaHVtv7/+jKLS8N9x/7X8MYT+lQFZrN8wJIXNpd5j/qO2TSsp9N8nStQso/69BEu9lz22hM9/zaiE0PYLu39w1PfCmEK0ChJCAAAAAMgpEsIWUarHMe1EodRzzZYUluths/f0k8Gwn4c/O2EWxh7ERc9j86pHXYetz1pSGPV8Of6YYX920SzXbxiSwuaRZAxgnP3ijPkPW1/rOq6WtePS8PsQ2hU6YcISQksGwxJCXyM/D2ivUQ8khAAAAACQUySELaTS2cjylBSWmo3Q+Pct82cZDds+LBlshqSBnsdsq2SsUdTzrZwUFvfu++MLff6son49NzOSwuZRq3a7+LlWSQrL8WcLN2Ftmz8HQDO037TXqCUSQgAAAADIKRLCFlSPHsewfbKeFFpaUDzraNR4w7CfS9TYwSz1LEah5zG7Kq3bqOeT1HXY+nrXd5Ixg6VSw2JhSUCWE4KkSAqbR9rtdqnn8pAU+sLGENqYQb8dj6r7LHwe0F6jFkgIAQAAACCnSAhbWD16HMPWNzpJ8JVLFiwt9FNE2yesF85eq5l6FqPQ85hdtUoKyz3X6KQwar0/DjBsvGAp9prNMHaoWiSFzYOksDL+7OBR9xH2ZxVthtnBfbTXSBMJIQAAAADkFAlhDpAUDt+/VFKY9H5QcccQNlOPo6HnMbtICoevN0nuR2jbtkK9xkVSmA0DA9HtTbXtdpx9Wykp9OcAMGHfY9zZRZvhc4H2GmkgIQQAAACAnCIhbBFZ6XEMW5/VpFAKTxWietv8+5Y1U49iXPQ8ZldaSWGpbbKaFEaJU9fGfqfD6rWV6thHUth4UfUZtV2c/Sut17jbZTEp9McRh92P1J8DIOkYwix+LtBeoxokhAAAAACQUySELSRLPY5h67OSJJR6jahEwf/eWjkZ9NHz2BjVJP9xny+3TaOTQl+Sz4G4P7dmHDOUFpLCxstSu91KSaH/2tZ2GZsDoBXrn/YalSAhBAAAAICcIiFsQVnqcQxb3wxJoX9vM/+1w2YpNM3cwxiGnsf6q7aek7xO1pLCWtZ70mQg6SzEzYSksPGy1G63QlLot1FRYwhpr5F3LdzEAQAAAADKISFsYVnqcQxbn6XkwH/tqLGFYT2MJIWoBZLCdGspqk5bsW6jkBQ2XlrtdrnXyFNSaK8Vdn9CW7bynAC014iDhBAAAAAAcooTwgYYGBjQkiVLtGDBAs2fP1/PPvusHnnkEc2bN0/z58/X6tWrU36/eL1cYdvZ+nKvEbVv1Pq0Hketr+TLuaFfO3cGX3H3b2UjRgRf9rPJs3rVdbX17D9fy7oOW1/rx8XrKv2K+p5a2bhxwde2bbvSwryqRV2nUb9xtkurvtOu67jtdNTzxV/WLvf3B1+23n8ctb6V0V6jHC4ZbYCenh719fXp4Ycf1sMPP6wVK1Zo7dq1uvfee7V161Z94hOf0H333dfowwSQAHUNtB7qGkAecELYAPvvv7+cc3LOadOmTdp99901atQoTZ48WZMnT9bGjRtD9+3r61NfX1/hcW9vr6SgZ6vasUVxtot6jbDn465P67FJMhYhbNuw9whbRmnFXkjGKNSmrstJo57jblNtXYetr3X9lxNWt61Yn5ViTGHt6jrN+o3aLq36TruuTdwxheW28dmYQL8tyuPs4D7aa5TCJaMNMHXqVI0ZM0aHH364Lr74Yn3mM5/RhAkTCs+PHj1a27dvL7nvtddeq4kTJxa+ZsyYUa/DBlAGdQ20HuoaQB5wQtgADzzwgEaPHq21a9fq29/+ti699NIhPYf9/f1qa2srue+yZcu0ZcuWwte6desKz6Ux5iDudmmNTQhbn9bjSsYipPWVR3keo1Cruo6SZt3Xuq7D1ldb30nqL+lnBfI9prDWdV2rdjtJPUY9H7c26tFOx9mm+MvaIhszaI/teX8sYdKfTTPLc3uN4bhktAGcc9pzzz0lBb2PW7duVX9/vzZv3qytW7dqypQpofu2t7ervb29XocKICbqGmg91DWAPOCEsAFOOukk3Xrrrers7FRfX59WrFih/v5+nX766RoxYoRuuummql7ferHSHptQatuo1wh7Pu76tB77x19NT5/t6y/Dtgt73MryOEahFnU9MBBdn8XbSvkYU2jKjW2Kk4YmWY98jimsdXtt0m63y22bVn3Xq65LqbYtD2ufo9r1VpTH9hrDcULYAKNHj9bdd989bP2qVasacDQA0kBdA62HugaQB5wQtrBm7HEMW1+rpLDcc2GvEdaDmMeexSj0PFYvSX0m2b5c8h/3teqdFPrHG7VdOXHrGcPlMSmsl2Zst5sxKcxzIhiG9jrfmFQGAAAAAHKKhDAHmrHHMWx92klh1HPlvodKxxLmET2P1atVUhhn26wkhVHbFYs6Vv8xSWFyJIWViTM2uBnb7VonhaWe87eptB2Pev08ob3OJxJCAAAAAMgpEsIcacYex7D19UgK4/Y4kgzGR89j9UgK4x1PpXWL5EgKk0u7Pc5Su12rpDDquSQqvcInT58btNf5QkIIAAAAADlFQtgi4oxJKN5Waq4ex7D11T4uXpdU0rGE2IWex+rlOSk0tRhDiMqRFCZXq6Swmtds5qQw6ZU91H802ut8ICEEAAAAgJwiIWwhtUoMstTjGLa+mh7HSu+JRI9i9eh5rF4ek8I471/t2F/qu3IkhcnV88qduNtlLSksXmcqTQoZY5wc7XVrIyEEAAAAgJwiIWxBjUwMorbLWlIYd5vi9YwdTJ/f81i8DvFUWvdx9mmWpLBY0jGESJ+fFBavQ2kkhcmu6IlaH4Z2vHK0162JhBAAAAAAcooTQgAAAADIKS4ZbWFcOprupDJxcelJ5YovO2HgevA7FLd+i/eRku2X1mVqjb50tNQ2cZ+nXmun+DJRJpqJh0tHkw3xMHHfA9WjvW4tJIQAAAAAkFMkhDlAUphOj6O/PYPRa4sprgOVJH6V7tesSaFJ8plV6fOoDrekSIaksDZX9NB+p4v2uvmREAIAAABATpEQ5ghJYW2nsUZt0PMYICmMn97HEZUMUPe1leeksJZjg0u1bWm9ZqOTwjj7xk0Ow+qfuq8O7XXzIiEEAAAAgJwiIcyhSpPCOPtkpccxbH2cHkd/fRjGINQXPY8BksLkxxcH9dsYeU0K61HHaY8/bHRSWG7bSl4LtUN73XxICAEAAAAgp0gIW0QtxyRUsk9WehzD1icZQ5gUPZC1Rc9jII9JoYnT6x83GYgaQ0Q91wdJYe32a7Z2u9zr1GoMIXVeG7TXzYOEEAAAAAByioSwhTRjYhC1Xa2TwjjbRh1z0lnMkA56HgPV1n2SfRudFCY5jrj1i2whKazdfs3WbqeRFJqks4bz+ZAu2uvsIyEEAAAAgJwiIWxBJIXx1xc/V+0YQnoUG4Oex0A1M25WOvNwMySFYfvEXY/GICms3X7N1m6Xu5qh0tlFGSvcGLTX2UVCCAAAAAA5RULYwkgK4+1XSS9l8WN6FrOBnsdAnpPCYnETAhLDbCMprGy/OPs2Y7tdaXsd1Y6jvmivs4eEEAAAAAByioQwB0gK4+1X6WyjYa+DxqDnMZDHpLDUtklRv9lEUli7fZul3S5+rpp5A0o9jlqP2qC9zg4SQgAAAADIKRLCHGnG+5VFbZdmj2PS12QsQra1Qs/jwEBlyYD/GlJrJoWmHrOMVvv/gHSQFNZu36y326WeSysppP1urFZor5sdTRwAAAAA5BQnhDW2ZcsWzZ07V+PHj9fTTz8tSbrnnns0b948nXDCCXr11VclSc8++6wWLlyoefPm6Sc/+UlNj2lgoLrxNUn2jbt9tdtF7V/u+ajX9L8qPXY0xogRwZdzu3ofq1XPuk7r96sZ6z7p61Cn+TFuXPC1bduutLBaWWyvffWo42Zst8PqP2p9pceO2qhFe414OCGssd1220333nuv/vIv/1KS1N/frxUrVqi7u1tf+MIXdM0110iSrrzySv3Lv/yL7r//fn3+859v5CEDiEBdA62HugaQV5wQ1tiYMWM0bdq0wuPnnntOs2bNUltbm44//ng99dRTkqTXXntNM2fO1IQJEzRlyhT9/ve/L/l6fX196u3tHfJVqWZMDKK2q0VSWOvtUB/W87hlS/Wv1Yi6JimM/77F+8S9AgDNyZLCN9+s/rXqVddpJB95TAqT7MuVAs0tzfYa8TCpTJ1t2rRJEyZMKDzeuXOnJGmg6BNq4sSJ2rhxo6ZOnTps/2uvvVZXX331sPXO9fIhVyf+z9ke29Ia+7AlGmvXH2Xp/YfUqq4HBirv8GlFadaQvZZfv9Rzc2qmuqa9rh//1yGq7qnzbKlFXaM0TgjrbNKkSUN6/0eNGiVJGlk0FdaWLVs0ZcqUkvsvW7ZMn/3sZwuP169fr9mzZ2vTphk1OmKgtcwYLJWtW7dq4sSJqbxmrer6zTep66zZsaPRR4BSmqmuN2+mroE4alHXKI0TwjqbOXOmnnnmGW3fvl1PPPGE5syZI0maPn26XnjhBe21116hvY2S1N7ervb29sLj8ePHa82aNZo9e7bWrVs3pDczK3p7ezVjxozMHp+U/WPM+vFJzXWMa9as0b777pva61LX2Ts+iWNMQ9aPT6Ku09RM/98cY+WyfnxS7eoapXFCWAenn366enp6tHbtWn384x/XJZdcoq6uLo0dO1a33XabJOlLX/qSlixZop07d5a8xCTMyJEjtd9++0mSJkyYkNnClrJ/fFL2jzHrxyc1xzHut99+Q3r5K0FdB7J+fBLHmIasH59EXacp68cncYxpyPrxSenUNaJxQlgH991337B155xzzpDHs2fP1sMPP1yvQwJQJeoaaD3UNYA84pQbAAAAAHKKE8IW0N7eruXLlw8Zq5AlWT8+KfvHmPXjkzjGtGX9WLN+fBLHmIasH5/UHMdosn6sWT8+iWNMQ9aPT2qOY2wlIxxzuQIAAABALpEQAgAAAEBOcUIIAAAAADnFCSEAAAAA5BQnhAAAAACQU5wQAgAAAEBOcUIIAAAAADnFCSEAAAAA5BQnhAAAAACQU5wQAgAAAEBOcUIIAAAAADnFCSEAAAAA5BQnhAAAAACQU5wQAgAAAEBOcUIIAAAAADnFCSEAAAAA5BQnhAAAAACQU5wQAgAAAEBOcUIIAAAAADnFCSEAAAAA5BQnhAAAAACQU5wQAgAAAEBOcUIIAAAAADnFCSEAAAAA5BQnhAAAAACQU5wQAgAAAEBOcUIIAAAAADnFCSEAAAAA5BQnhAAAAACQU5wQAgAAAEBOcUIIAAAAADnFCSEAAAAA5BQnhAAAAACQU5wQAgAAAEBOcUIIAAAAADnFCSEAAAAA5BQnhAAAAACQU5wQAgAAAEBOcUIIAAAAADnFCSEAAAAA5NT/B3BerEVJEx7nAAAAAElFTkSuQmCC",
      "text/html": [
       "\n",
       "            <div style=\"display: inline-block;\">\n",
       "                <div class=\"jupyter-widgets widget-label\" style=\"text-align: center;\">\n",
       "                    Figure\n",
       "                </div>\n",
       "                <img src='data:image/png;base64,iVBORw0KGgoAAAANSUhEUgAAA4QAAAEsCAYAAACbnn2RAAAAOXRFWHRTb2Z0d2FyZQBNYXRwbG90bGliIHZlcnNpb24zLjUuMSwgaHR0cHM6Ly9tYXRwbG90bGliLm9yZy/YYfK9AAAACXBIWXMAAA9hAAAPYQGoP6dpAABVlUlEQVR4nO3deZgc1X3u8VfbjARCGxIgQKxWQHIsMIvMCEkzMjsXnCjErCbIz/V6ZRxseMDiJhYY25gQZBw7EHMTiy0hhDi2ry8Y44Uxi8yDsZkgLJABswhhQLaWEUaMNJpz/6j5tXrOdHVVdVd3V3d9P88zT6mrq7prRvPrM3XeOqdGOOecAAAAAAC5M7LRBwAAAAAAaAxOCAEAAAAgpzghBAAAAICc4oQQAAAAAHKKE0IAAAAAyClOCAEAAAAgpzghBAAAAICc4oQQAAAAAHKKE0IAAAAAyClOCAEAAAAgpzghBAAAAICc4oQQAAAAAHKKE0IAAAAAyClOCAEAAAAgpzghBFLS09Ojxx9/vORzX/nKV/Tiiy/W5ThuvfVWfeMb36jLeyGfuru7ddlll4U+39PTo7lz5+rSSy/Vrbfequ3btw/b5qqrrtL/+3//L5Xjueyyy9Td3R1r22OOOSaV96ylW265peT6np4e3XzzzXU7jmb4WSFdl1xyibZt2xb6fKnfie9+97t68803h61Psy36xje+oVtvvTXWts3wextW46+//rqWL19et+Nohp8V6oMTQiAlYSeEAwMD+tznPqeDDz64AUcF1N8PfvADLVu2TDfccEPoCSHClfpjcWBgQEceeaQ++clPNuCIkAcDAwO68cYbNW7cuET7hZ0QIlypGnfOae+999bVV1/dgCNC3nFCiJby2GOP6X3ve58WLVqkq666Sk8++aQ+9rGPSQoau46ODg0MDOioo47S0qVL9d73vlf/+I//qAsvvFBHHHGE/vM//1OS1NXVpc9+9rM67rjjdNVVV+niiy/WMcccoxtvvFGS9Nvf/lannHKKurq69JnPfEaSdPPNN+trX/uaTj75ZL300ktauHChzjnnHF133XVasmSJnn76aTnntHTpUi1YsECLFi3Shg0bhhz/rFmzdNFFF+k973mPbr/9dp111ll6z3veo0cffVSS9NnPfladnZ2aO3euenp6JEkf/vCHtWDBAnV1demll14qvNamTZt0+umnF7YDauH+++/XggULNG/ePN11111as2aNvvnNb+rzn/+8rr76avX09Oi0007TihUrhu1799136/TTT1dnZ6e2bdumgYEBnXjiiers7NRJJ52k3t5eSbvq4sgjj9S//uu/SpL++7//W8cee6zOOOMMPfXUU5KCP6guvvhiLVq0SCeeeKJeffVVSUFC39HRoY997GMaGBgYdhznn3++Ojs7NX/+fL3yyivasWOHzjzzTHV1damrq0vvvPOOFi5cqHfeeUeSdOWVV+pHP/qRrrrqKn3oQx/SaaedptNOO00333yzurq6dM4550gKEpK/+Iu/0JlnnqmOjg7dfvvtOvHEE/X+979fO3bsKHm8N998s9auXauuri799Kc/VVdXly6//HKdcsopQ5LZ++67T8cdd5y6urp0xx13DPl+lixZoo9//ONatGiRPvKRj+iaa65RR0dHYd8f/ehH6uzs1LHHHquvfOUrkqTvfe97mjt3rhYtWjQshfziF7+oL33pSxX8diDruru7deaZZ2rx4sW69dZb1dXVpbfeekubN2/WySefrFNPPVVLlizRVVddJUn64x//OKQWX3zxRd1///368Ic/rMsvv3zY6z/44IM688wzdeyxx+p3v/udpOH1JklHHXWUPvWpT+l973ufrrvuOknSunXrtGDBAp122mn68Y9/XHjNL3/5y+rs7NTChQu1evVqSdIdd9yhY445Ruedd57eeuutYccRp+38i7/4i8Jnxi233KL/83/+T2QNd3d365RTTtHixYt1xBFH6O6779Ypp5yiuXPn6g9/+EPJ4/3Od75TqPF/+7d/05IlS7R06VKdfPLJeuKJJ/SXf/mXkqTHH39c8+fPV1dXl66//voh30/UZ8/q1avV2dmpjo4OfepTn5I0/O+jYrfddpv+1//6X3LOxfitQUtyQAv5m7/5G3fvvfc655zbuXOnc865hQsXunfeecf99Kc/dVdccYVzzrmDDz7YvfLKK27r1q1u/Pjx7o033nCbNm1ynZ2dzjnnOjs73SOPPOJ27tzp9ttvP/fkk0+6HTt2uKOOOso559wHP/hB9/zzzzvnnPvEJz7hfvGLX7iVK1e6r3/9684551588UV3yCGHuL6+PueccxdddJFbvXq1+973vuc+9alPFY7XjtFMmjTJbd261a1du9ZNnz7dbdu2zfX09LgLL7zQOefcH//4R+ecc7/61a/c+eef77Zv3+46OjrcwMBA4fVWrlzpPv/5z7tTTjnFPf300+n+gAHn3IMPPuguvfRSNzAw4ObNm+f6+vpcf3+/mzdvnuvv73fLly933//+951zQS1t3bp12GssX77cXX311c455y6//HL3ve99zzm363d8xYoV7pZbbnHOBXWxZcsWt2XLFjd37lznnHNnnHGGe/bZZ93OnTtdR0eHe/DBB933v/9997d/+7fOOecee+wxt3TpUvf666+7hQsXuoGBAbdmzRp30EEHDTsWe8//+q//cldeeaV7/vnn3dlnn+2cc4XauuGGG9zdd99d+J537tzpli9f7r74xS8655w777zz3I033uicc+7P//zP3QsvvOBWrlzpPvKRjzjnnFu2bJm75JJLnHPOXXLJJe4nP/lJyeN1zrmjjz66cGydnZ3uxz/+8ZCf+86dO92cOXPcli1bnHPDP0cuuugid+eddzrnnOvo6HDf/e53nXPOHXPMMW779u2F73fnzp3umGOOcW+//bb70Ic+5H79618Peb2jjz7aXXnlle7v//7vh/3M0BoefPBBt2DBgsLvudXr9ddf7775zW8654Lf3eXLlzvnSteitW++lStXug9/+MPOOeduuukm97Wvfc05N7zenAva5Jdeesn19/e7d7/73c4555YuXep++MMfOuecO+ecc9zKlSvd6tWr3V/91V8555xbv369+8AHPuD6+/vdkUce6d555x23YcMGt/vuuw87ljht57e//W133XXXOeecO/nkk92mTZsia/jBBx90J554onPOuW9+85vuz//8z51zzt14443uX/7lX0oer3NDa/yiiy5y//zP/+ycC/52OOuss5xzzs2bN8+98sorheMrFvXZ8/bbbxe+tw984APuN7/5Tcm/j44++mh38803u7/+678ubI98Gt3oE1IgTUuXLtUXv/hF/eu//qsuuOACnX766frABz6ge++9V/fdd58uueQSSdLkyZM1Y8YMSdKf/MmfaK+99pKkQgIgSXPmzNHIkSO1zz776IgjjtCIESM0ZswYSdKzzz6r//k//6ckaevWrTrllFOGHcsRRxyhtra2IeueeeYZdXZ2Fh6PHDk0pD/kkEM0fvx47bvvvpo5c6bGjh2r/fbbT5s2bZIkXX/99YWe0tGjR2vMmDFaunSpLrzwQu25556FXvx//ud/1qc//Wm9+93vruwHCcSwYcMG/eY3v9HJJ58sSdq8efOw1LvYX/3VX+mVV17R//7f/1uS9N73vleSNGPGDG3atElvvfWWPv7xj+vVV1/Vxo0bCz3lhxxyiCZMmCBJ2rlzp6RgrM1hhx0mSTr66KMlSWvWrNF3vvMdPfTQQ3LOacaMGXrxxRc1Z84cjRgxQrNmzdL48eOHHNPOnTt1+eWX66mnntK2bdv0p3/6pzr00EM1b948fehDH9KBBx6oL3zhC7rgggv0yU9+UtOnT1dHR0ehdufMmSNJ2nfffQv/Lq7Z4ud33333Ic+/8MILw463lGOPPXbYz33GjBmFn4n/ORJ2XHvvvbd6e3u1Zs0aXX311dqxY4deeuklvfnmm/rbv/1b/f3f/722bdumpUuX6rjjjtPLL7+sH/7wh/r5z38e+n+K5nfMMcdoxIgRQ9Y9//zz+uhHPyopqC9L4krVYrHLL79cjz/+eKF9LK7xX/7ylyXrTQra5AMPPFCSNHbs2MIxWG1bDaxZs0arVq1SV1eXJGnUqFHasGGD9t9/f7W3t6u9vb3k8Iw4becZZ5yhU045Reeee64mTpyoSZMmSSpfw3vuuWfoZ8DLL79c8nhL8WtckrZv3174TIhb43Zc77zzji699FK9/fbb+u1vf6vXXnut5N9H27Zt01e/+lX94he/GPY7gHzhklG0lIkTJ+ob3/iGVq5cqSuuuEKSdMEFF2jlypV64YUXCo1P8Qdf2IdguW0OO+ww3Xbbberu7tYTTzyhM844Q2PGjBnSQJb6AJ81a5YeeuihwmP/8rWw93TO6Q9/+IN+9KMf6eGHH9aNN94o55x27typs88+W3feeaf23ntv/dd//ZekoFHu6enRd77znZCfFFC9qVOn6vDDD9cDDzyg7u5u9fT0aJ999hmyTXFd3H777eru7tZJJ50kafjv+A9/+EMdfPDB+tnPfqYlS5YULl8qVaN77723nnvuOTnn9Ktf/UqSdPjhh+vss89Wd3e3fvazn2nlypU66KCDtHr1ajnntHbt2mGXk/X09Gjz5s166KGH9LnPfU7OOfX19eniiy/WnXfeqQ0bNujRRx/V3nvvLeecvva1r+nCCy8s7F+uZqOeL3W8pb5f/7Nk2rRpevXVVwvfS6nLYMu979/93d/pn/7pn/Tggw9qv/32K5yM3nLLLbruuut05ZVXSpIOPPBALVu2TBdddFHJP/7RGkq1Ve9617v05JNPSlJhKZWuxeIa/7u/+zt1d3cXasT/3StVb2GvW3wMTzzxhKSgxjs7O9Xd3a3u7m7df//9hXrYvn27Nm7cOGwCt7htZ1tbm9797nfriiuu0AUXXFDye66kxv3jLfX9lvo/aG9v1/r16yUlr/Gbb75Zl156qX72s5/pve99r5xzJf8+GjdunL71rW/pnHPO0dtvvz3sPZAfnBCipXzzm9/UwoUL1dXVpSVLlkiS9tlnHw0MDOiMM85I7X2uu+46feITn9CiRYt00kkn6bXXXlNHR4fuuecenX/++aH7nXnmmerv79f8+fO1aNGiwhiDOCZPnqwpU6aoq6tL99xzj6QgnTzxxBPV1dWlH/3oRzrxxBMlBb2Qt99+u+64445CAwSkbeTIkfqbv/kbnXTSSVq0aNGQP6LMBz7wAZ199tmhs+oVO+644/SDH/xA/+N//A/9+te/LrvtNddco/PPP19nnHGGJk+eLCmorz/84Q9atGiR3v/+9+v222/XPvvso5NPPlkdHR36h3/4h8K25vDDD9fLL7+sk046qTBT6csvv6zOzk51dXVp/fr1OuqooyQFY5/Wrl2rI444Is6PJ1Kp45WCDqezzjqrMHbYN3LkSH3pS1/SCSecoEWLFhXGVcZ11llnafHixfrQhz6kPfbYQ5J09dVXq7OzU2eddZY+8pGPDNn29NNP10c/+lHGF+XIRz7ykcJ4uBdffLFwdUwpp512mi655JJY40xL1VuYyy+/XFdddZVOPfXUwgnnnDlzNHPmTHV2dmrRokW6/vrrNWrUKF1yySWaN2+ePv3pT+uAAw4Y8jpJ2s6LLrpIDzzwgE4//fTI7yWOUscrSYsWLdKf/dmf6bvf/W7ovitWrNDZZ5+trq4u3XDDDYne98wzz9Rf//Vf66yzziqcTJb6+0iSjj/+eF122WU699xz1dfXl/h7RGsY4fiERw4sXrxYN910k6ZPn97oQwHQpL797W/rxRdfLHvLDaAVDAwMyDmnUaNG6corr9QRRxxRmLCklf3yl7/UypUruXUTcocxhGh5ixcv1qGHHsrJIICK3XLLLbrjjjv0f//v/230oQA1t23bNp166qlyzmmvvfYaNitlK/rud7+rr3zlK4kTd6AVkBACAAAAQE4xhhAAAAAAcooTQgAAAADIKU4IAQAAACCnOCEEAAAAgJzihBAAAAAAcooTwiZ3xRVXaMGCBbrwwgu1Y8eORh+OJOnxxx9XR0eHFi5cqPPOO087duzQPffco3nz5umEE07Qq6++2uhDLLjrrrs0bdo0ScrkMXZ3dxduPv2d73xHjzzyiObNm6f58+dr9erVDT22gYEBLVmyRAsWLND8+fP17LPPZub4tmzZorlz52r8+PF6+umnJZX+/3322We1cOFCzZs3Tz/5yU8adrylUNuVo64rR13XFnVdOeq6Olmt7Vao65bg0LR6enrcBRdc4Jxz7otf/KL7t3/7twYfUeC1115zb7/9tnPOuc997nPunnvucccdd5zr6+tzjzzyiPvYxz7W4CMM9Pf3u8WLF7v3vve9bseOHZk7xrffftudccYZrq+vr7Bu4cKFbuPGje7ll192p512WgOPzrlf/vKX7txzz3XOOffQQw+5j370o5k5vu3bt7s333zTXXTRRW716tWh/7+LFy92v/nNb9yWLVvcvHnzGna8Pmq7ctR1dajr2qGuK0ddVy+rtd3sdd0qSAib2KpVq3TyySdLkk499VQ9+uijDT6iwPTp0zVu3DhJUltbm9auXatZs2apra1Nxx9/vJ566qkGH2Hgrrvu0gc/+EGNHDlSzz33XOaO8ec//7nGjRunM888U4sXL9bvfvc7jRo1SpMnT9YBBxygjRs3NvT49t9/fznn5JzTpk2btPvuu2fm+MaMGVPoSZYU+v/72muvaebMmZowYYKmTJmi3//+94065CGo7cpR19WhrmuHuq4cdV29rNZ2s9d1q+CEsIlt2rRJEyZMkCRNnDgxEx84xV5++WU98MADmj9/fuE4JWnnzp0NPKpdx/Af//EfOueccyQN/Vna8432xhtv6Pnnn9f3v/99ffSjH9Xy5cuHHOPo0aO1ffv2hh3f1KlTNWbMGB1++OG6+OKL9ZnPfCZTx1cs7P93YGCgsC5LNURtV4a6rh51XTvUdWWo63Q0S203W123Ck4Im9ikSZPU29srKbgGe8qUKQ0+ol16e3t14YUX6tZbb9W0adMKxylJo0aNauCRBe68806dffbZGjkyKIHin6WUjWOcNGmSjj/+eLW1temEE07Qk08+OeQY+/v71dbW1rDje+CBBzR69GitXbtW3/72t3XppZdm6viKhf3/2v+/lK0aorYrQ11Xj7quHeq6MtR1OpqltputrlsFJ4RNbN68efrxj38sSfrhD3+o448/vsFHFOjv79e5556r5cuX67DDDtPMmTP1zDPPaPv27Vq1apXmzJnT6EPUmjVrdPvtt+vUU0/Vc889p69//euZO8Zjjz1WzzzzjJxz6unp0ezZs9Xf36/Nmzdr3bp1Df8wdM5pzz33lBT0PG7dujVTx1cs7Hdw+vTpeuGFF7R161Zt3LhRU6dObfCRBqjtylDX1aOua4e6rgx1nY5mqe1mq+uW0Zihi0jLZZdd5ubPn+/OP//8IYOZG+n22293U6ZMcZ2dna6zs9P9+7//u/v3f/9319HR4RYtWuReeeWVRh/iEEcffbRzzmXyGL/xjW+4BQsWuIULF7rnn3/e/exnP3MdHR1u3rx5rqenp6HHtmPHDnf22We7hQsXuve9733u0UcfzdTxnXbaaW769OnuuOOOcytXriz5//vrX//azZ8/33V0dLgHHnigocfro7arQ11XhrquLeq6OtR15bJc281e161ghHPONfqkFAAAAABQf1wyCgAAAAA5xQkhAAAAAOQUJ4QAAAAAkFOcEAIAAABATnFCCAAAAAA5xQkhAAAAAOQUJ4QtoK+vT1dddZX6+voafSglZf34pOwfY9aPT+IY05b1Y8368UkcYxqyfnxScxyjyfqxZv34JI4xDVk/Pqk5jrGVcB/CFtDb26uJEydqy5YtmjBhQqMPZ5isH5+U/WPM+vFJHGPasn6sWT8+iWNMQ9aPT2qOYzRZP9asH5/EMaYh68cnNccxthISwgy54oortGDBAl144YXasWNHow8HQAqoa6D1UNcAWgknhBnx3//931q/fr0efvhhHX744frP//zPRh8SgCpR10Droa4BtJrRjT4ABFatWqWTTz5ZknTqqadq5cqVOu+88yL3GxgY0Pr16yUF8XoW2XFl9fik7B9j1o9Paq5jXL9+vcaPH6+RI2vbJ0ZdNxbHWL2sH59EXaepmf6/OcbKZf34pPrXdd5xQpgRmzZt0vTp0yVJEydO1MaNG0tu19fXN2SA7fr16zV79mxJ0owZM2p/oFXI+vFJ2T/GrB+f1BzHOHv2bK1bt077779/Td+Hus4GjrF6WT8+ibpOU9aPT+IY05D145PqV9d5xwlhRkyaNKnQG7JlyxZNmTKl5HbXXnutrr766hLPrNOWLcGg24kTa3WUKGfEiGBpnVhjxw59PG5csGxrC5ajRw99Pq6BgcqeK/d81H612q7S7avZ17lebdo0Q3vssUflbxpTtXXd1rZOGzYEdb3XXrU7zjwKqztbb8sxY4Kl1bP92vjb+ZLWWjV1HTU1XCvUbdTrDAz06s03m6Ouaa+zx9pvs9tuwbK9PViGtdtx2+84v++Vtt9Z2S7tfaX6ttd5xyyjGdHT06MVK1bo9ttv15e//GUdfPDBJS9B8Xsce3t7B3t4tsi5oIHxP9hQH34D4Z8QWgPDCWH121f3Xr3auLE+M5dVW9ft7Vv0zjvBMVqHAtIR94TQ6tXq2X5lsnRCWO8/JCvdPq19S73OwECvXn+9Oeqa9jp7/Dq29trqnhPCylRb5/Vsr/OOhDAjjjzySO29995asGCBDjjgAF122WUlt2tvb1e7dVl5rGGxU3wammyK+kPU53+g2nalPmjLPVfu+aj9arVdpduntW+tpVHXdiK4bdvQx6itpHXq/x4mrbVa1HXc55NuV+n2ae1bi9dJgvYaSZX63EjaDjeqnc5CnaP2OCHMkOuvv77RhwAgZdQ10HqoawCthBPCFkTPYzb5PYRxLzmpZ6LQ6J7F4p9F0h7FVu+JJCnMlrD6JSlMJu2ksNnQXmdDVD2G1XnYY1Pu97rSdpikELXQpB+hAAAAAIBqkRC2MHoesyFpz3WliUKSfSp9r7j7V7pdtftUs1+zIClsjKSTSKSVFCbZJ63nk25X6fZp7dsKaK+zJe4Y4rhX+JgkyT9JIeqJhBAAAAAAcoqEMAfoecwWP2mIO2th1PpK96lmv1ptV+0+1ezXLEgK01Vpkh81dqjapLDSfdJ4Pul2lW6f1r6tgPa6tVWS/EeljI1OCuNsW+l7oH5ICAEAAAAgp0gIc4Sex8aqdBa8sN5BksLa7tcsSAprK+nsgnGTQZLC2u3bCmivsyXqyp6o9r3V22na5+ZHQggAAAAAOUVCmEP0PNZW3LGBcWctjOoFrGZMQjP1QFazTzX7NQuSwnQknUU0bH1aSWG555otKUyyT6Xv1Wporxsr6SyiUduRFKa7H9JDQggAAAAAOUVCmGP0PNZHpWMHw/Yvlywk7TFsxh7IavYp3q9VkRTWRtyxQ5Umg2kmCFlNCivdp5r9WgXtdbbEHUPYyOSfpBBJtPifRgAAAACAMCSEoOexTsLGDtZiDGGzJ4Vxtk362nlDUlhbtRpDSFJYm/1aBe11fYQlgElnF81CPZMUIg4SQgAAAADIKRJCFNDz2FhRY5HC1pcbQ9isPZBJt61k+7wgKRwqrTG9SRP+SpPC4nX+MZAU5rfeaa/rI+pKgKjtwtrxUs81Wzud5IoexvxnHz9qAAAAAMgpEkIMQ89jbSQdQ5h09sI42zRbD2TSbSvZPi9ICpOJW6/VJvtxajWt+iUpbD201/VRjzGEeWin816vWUZCCAAAAAA5RUKIUH7PY/E6RIs7xsjf3ldNkpDHHshKt88LPyksXof4ouo7raSw3Db+sZAU5hftdToqba/THEOYZN6AcuujnicpRLGcf4QCAAAAQH5xQggAAAAAOcUlo4hUfNkJA9crFzVJRdzLOtKYVIZLR1F8mSgTzURLazKosPWNuJ1MvS8djbNt0tfGULTX6Uo6qVTY/mlOKtNK7TR1nh0khAAAAACQUySESIQprtNT6TT2aU4qk9WkMMm2JA7V45YU8cVNCn2VJoVxtmmWpDDptpVsj11orysXN/mL2q6aSWVIClFPJIQAAAAAkFMkhKgIPY/xxR07mFSaYwizlhQm2bbSxAHDkRQOl7R+yyUC5Z7Pwu1kSApbE+115eLWfdKxw8XPNXtSmGRbksLs4k8jAAAAAMgpEkJUhZ7HcHFnIQxbn/SmteW2JSlEEiSF4fyEwP/MS3tMYal1JIXUeSVor6sXlQyGra9HXbdSO02d1x8JIQAAAADkFAkhUkHP4y5RPYbVjiVMY9YykkLEkcekMGqMkJ8Mjho1dLudO0vvF6YeyX/Y61S6Pq3nK922ku2xC+11tLhjBpPWdz3qupXa6bh/F6F6/KgBAAAAIKdICJEqeh6Hi9vDGLd30JAUprMdorVyUhjVA+0/7yeDowdb0bCascSw0qSw3Gs3W1JYbpu4r1Xt9tiF9jq5qPbclKvnsG1ICtFIJIQAAAAAkFOcEDbA448/ro6ODi1cuFDnnXeeduzYoXvuuUfz5s3TCSecoFdffbXRh1i1ESOCL+d29T62upEjh/YG+o/99Wl9lXvtuMeW9HGl65P8bKKkvV218lDX48YFX9u27UoL88J+j0aNCr7ssX3W+ev97W27uPUc57lKH6e9Pu7zcbdJsl3x9rWQh7rOY3vtS9pehz2fdH096rpW7XQcWWunEY4ffwPMmDFDP/3pT/XQQw/poIMO0ve+9z2tWLFC3d3d+sIXvqBrrrmm0YcIICHqGmg91DWAPOCEsAGmT5+ucYODcNra2rR27VrNmjVLbW1tOv744/XUU081+AjTQ89jsrSv2q+w9/TXp/W40vVxnk+7Z7HWPZB5qutmTAqr7Q33vyz587/CksBKk8JSxxB2zPWq32rqOsk2SbarlTzVNe31LnGSvThtb5K6TqvOq90u7vNh31eS16h0O6SPH3sDvfzyy3rggQc0f/58TZgwobB+pz9veZG+vj719vYO+QKQHdQ10HqoawCtjBPCBunt7dWFF16oW2+9VdOmTRvSUIzyb2xV5Nprr9XEiRMLXzNmzKjH4VatlXsek/Z8RX2NHh18VdoDWW7bsGNuVNIQ5/la9EDWSt7quhmTwriiaskSP6tX+xozJvhKKymsRz2nvT7u83G3SbJdLeStrlu5vfbF/R2u9Kvc64QdQ1p1Xu12SZ6vRTvdqHrPK37cDdDf369zzz1Xy5cv12GHHaaZM2fqmWee0fbt27Vq1SrNmTMndN9ly5Zpy5Ytha9169bV8cgBhKGugdZDXQPIgxHOtXr/T/bccccduuSSS/Se97xHkvTJT35SkvS1r31NY8eO1W233Ra7J7G3t1cTJ06UtEXShKjNM6OV7ntkvVi2tPuS2VVFbW3BcsqUYLnbbkPXh3Uw28/I7s/j36en1Hp/XZx9avG40vVp7Vt+/169/vpEbdmyZcilX9WqRV23t2/RiBHNU9dZvk9huZ7tUkurT6vXSZOC5f77B0urc1valYN+3e7YUXq9f5/CcvVe73pOe32SbSqt74GBXr3ySnPUNe11dvjttv1eTZ0aLO1XyW+3/c+LMOVqLWk916quK63ncs9X207ver427TWG44SwydHANB4nhJwQpo0TwvRxQhj/cdrrk2yTtRPCNNFeZw8nhJwQIjC60QeAfLKGpRUbGr+BCDthtBPBsBNC+0PRnrf9437QFrN9/GPz16f12CRdn9a+SbZDeuxEMMsnhlHC/tDz69df+r9v/f3BcsyYYGknhmF/QFq9xxk3U+t6NvWs6ySvkWQ7VK+V22tfnDGvpZbViFvPYeurretK67n4uGinmx9jCAEAAAAgp0gI0VCt3PMYlRRa8jfaq8KwXrskCUIYkkLUQyskhSYs4Q+7ZNSvLZLC0kgKm08rt9e+sCQwalnN72GzJoXV7ptkO9QOCSEAAAAA5BQJITKhlXsew3oSLVnwv1dLDsOmeyIpTL5vku2QnlZICqMSQkv+7LElgr5Kk8Jy2xiSwnTGciGeVm6vfX7dV9t+x0FSSDvdCHyEAgAAAEBOkRAiU1qp5zFuMmiJgc8fO+hr5aSw1HNx9yVJyJ5GJoVh/99RY3yj6tfq1pZxe7STJoXF+zR7Uljquah94z6P+mvF9tr/3Q9b2vcad5bwShJDkkLqvZ740wgAAAAAcoqEEJnUzD2PUcmCnzD4PYxRPYl+r2CSsUZhspYURj1X6WuisbI4pjAqQQxLBtvbg6XdqNpP+qI+s5Ikhf7nYbMmhVHPpfE86q+Z2+swYe24tdf+lT1RNZPGFT2+rCSFpZ4Le62o9WH7o/b4UQMAAABATpEQItOaqecxadIQ1tMY1qNoS0sS/PsXltonKZJC1EMWk0ITNrbQ6s2SwbFjh663erb6NFGJvyWFtn+pGvZTRJJC6juLmqm9DhM1ttjqNOxKgLizhJd6rzBhdRz1fL2SwqjnkrwHGoeEEAAAAAByioQQTaEZex6jxhBa0hDWw+j3nIWNOSpOCv0UsVmTwnLP0QPZOrKUFEYlA1ZnNmbQEkJ/DGHYrINJlUoSwpJCfztfVpLCJPuk9Tzqrxnba19Yu+0vw2rKlLtqJ+kVPSSFqCUSQgAAAADIKRJCNJVm6HkMm50sqqfRWA+ZJQ2WDBr/voTFY5bCkoRmSwrLPUcPZOvJYlIYVre77TZ0aQnh9u3BMmlCaL+PpcYEGz9JCBtvWO8EIc2xg2klhciOZmivw8Rtv/3vKez31Gq11BU9/lVAUbKWFMbZ1kc7nT18hAIAAABATpEQoik1Q89jWM+ipXf+0vi9hf5sZuV6wqPGG5IUkiRkWT2Swrj//35C4I8dHD8+WPpjC//4x2BpiYC/9JNAP/G3Oi83i3DYa5AUIouaqb32H/tjBeOOIQybJbz499ZPBO01my0pTLptnOep8/rjTyMAAAAAyCkSQjS1LPY8ho0htATBZhe1ZVRvv39fszj8nsZmSwqL1xkShfxIIymsNAkMGztk9WvJoC39MYTGnwE07L5kYb+XxXUf9RkRtj4qHU86m2C1iUKc94xaH/d5ZE8W2+swYe131BjCsFnC/SsBil+j2ZPCJNtyRU928aMGAAAAgJwiIURLaETPY1iiYPyeROth9Mci+b3/1ivo97j5Ywr7+qKPsVmTwrB1layP+zyyp5ZjCsN+98PGClm9TpgQLCdNCpZWz2+/PfR17PfMlnETw1KS1mtYgpg0ScjCmGDquvU0Q1IYNquoP/Y/rMb8WcJL1VxYwu8fQ6l0sZRGJYVJtqWes4uEEAAAAAByioQQLSULPY9hYw+sR9GShrCE0HoD/VTAEkG/dy/OOINmSwrLbWOq7YFE86jn7KNh9Wv3HbRkcOrUYOlfAWD8pD9saeKmAKWEpY1RSaGptH59aSSFYaK2z2LKhPKy0F6bqFlG/XbcHofVjp8MlpoLwNaVuwdpJUgKUQn+NAIAAACAnCIhREvKwpjCsDFIljTsvnuwtB5HfzYy6z202Qvte6hk1lHTLElh3G0qWY/mVYukMO7sola3U6YEy2nTgqWfGFj9Wo35y7iJYfFj+xyzcUm+qFkJw5JC/73i1q+JW2PlZhkN25bkID8amRRGJYN+fVs7brXo12TYLOH+XABh69JUr6SweJ1JOylE7fGjBgAAAICcIiFES2tkUugnDJYI2nKPPYKl9TDaMVpvoSWD/v2OwlKCJLKeFCbZx5AU5kecpDCqdzxMWP3afQf32itY7rff0P1se6shP+H3k0JLEsLGDsaZhdTfxj4jwr7nuEmhiVtTjRhjhNaTpaTQ6tnuF+zPARCWEPpXAtjz1VzZU61aJ4Vh6+LuW2496oeEEAAAAAByioQQuVDLnseo2QmtR9EShokThz72ZxizRMGW77wz9Jj9+w9Wc429nyhYb2ZUkhClFj2OJIXwpTmmMGwMoV+/++4bLCe3/XHo/lN3H3IstrT69ZNC//6EtrTaK/5csG39ek1av2FpZCNmIww7BuoZjbyyx/hXCPizg/uzjIbNAeDXpn0OSPG/r7TG0dUqKSy3jSEpzD4SQgAAAADIKU4IAQAAACCnuGQUueJfilK8rlpR09VPmBAs7cbW9tifrt4uNfnjH4e+nn/pSSlhl1lE3fQ67Aa5jbp0NM421V46itbhXzpavC7qMqmoaeftEjGr2z3HDhbmb38bLAcLeOIBB0iStk4K3tjq9+23g2XYpaO2tPfzLyWV4tev/73409mHXVKa9BYPaVzWxaVhiFLL9jpM2JAPmwzO2vOwS0b9idqs3m2oR3GNhn32+N+j/5rVSvvS0VLruHS0+fCnEQAAAADkFAlhA91111369Kc/rQ0bNuiee+7RV7/6VY0bN0633Xab9t9//0YfXksr7oFLOnA9bBIZ4ycL1rNoCYNNW2+P/WTAEgXb/623hm5XTcLlT0jjy0pSWGpd2klhrVDX6Yn6ffP/T4snlUk60UzUpDJWr4Vk8De/CZY228zghnvudaAkafPmYLUlClEJoX87iuLPI//WNFGPTdZuQ1FqX1+liX9Uilot6rpxqmmvw4S1437dW/1amduVPX5aF3XbKFsWTypj7HsJuzWFHVvat65IKykstS7tpBC1x4+6QXbu3Kl77rlHM2bMUH9/v1asWKHu7m594Qtf0DXXXNPowwNQAeoaaD3UNYBWR0LYIHfddZc++MEP6oYbbtBzzz2nWbNmqa2tTccff7wuu+yy0P36+vrUVxTz9Pb21uNwW1paU1z7PYHWs2jJwj77BMvCtPWTg6V/U3gbe2T/tWHJoD/NdfG//aWfQvqvYd971A3qo8YexU100uxxzFJSSF2Xl3Zvb9jvkRR9Swr/98H//bHUbVhCaMmgLadMGbLBuMFC32OP4I7WlhTamCNb+p8Xtiw1Xsi/JUXYz9H/7LLvwR9LiGSo6+yo1S0pom43Y8mgLe2G9caOJ+y2UbYsNYbQnmuUapPC4udqlRSi9kgIG2Dnzp36j//4D51zzjmSpE2bNmmCfcoMPh/m2muv1cSJEwtfM2bMqPnxAohGXQOth7oGkAckhA1w55136uyzz9bIwa6QSZMmDek5HFVmGslly5bps5/9bOFxb28vjUxKKu159McgWAJgPYvTpgVLG2Zy8MGDz48Z7Dm27vvBLsm3to0qfjhsPJ8/m1lxT5p/k+uwm1772xt7zXIzmRa/Trkew2JR28UZQ5hUvcck5LGusza+o9TxhCWFfjJo7LH9d1lSV0gIf/FMsFy7NlhaYVv0PxgJjh+/95D3s9exerbXDxvLVOp78WcJ9ccI1nocXT2E1XvS9WnJY103g7SSQj8Z9K/wmTgxWHoXAgybZdSuqrGlpX42J4Bf/8Xb2LGHfQ/2HlFzAFSr0qSw1HMkhc2HE8IGWLNmjZ588kndeeedeu655/T1r39dzzzzjLZv364nnnhCc+bMCd23vb1d7f61CgAajroGWg91DSAPOCFsgOuuu67w72OOOUY333yz7r77bnV1dWns2LG67bbbGnh0qDYptJ5D60m04OBd7wqW4zetC/7x+98HS+sCG7wMafzUqZKkMftMHvL6/myEfV7AKIXPYGjH5I8Z9McWhs1K6CeJSWcdjUrp4sxGmOWxg1L26zpraV45tTjWsKTQ3qtU4i6VSAgtGbQxhPYCGzcGy8FIoC0o40LtJU0Ii9X63mtxxU3poh6Xe61K37NWsl7XeZf2HABWr3ZVsF3hY3MA2OeAXcFj7PPDPl9sLgB/tvDiscH2nmHHbJ8R/hhDPyn05wCoVhaTQtQeJ4QN9sQTT0iSzjnnnMIYBQDNjboGWg91DaBVcUIIhAjreQzrufJnJxsM+nTIIcFy8luDyeCvfhUsLSG0HffcM1gOJgztB9jqICn0xyTY4+LeQuvdtHEM1mPojw30k0Fb7yeIJmz2wqhZR03csYbl9o27TyuNPRg5MjvpUBoq7e2tppfY/30ISwr9WT79mTltTFEhGXzppWBpg4usMAdjen/sb9wZeEuNbfTHAPt1GvbY395f728ftQw7Vn992OO42yTZzvifWciXpElh2Nh/q3Nrju0KnwMG22Nr162dt99LuzrHkkBbbtkydPviiWbjfq75Y4P9WvA/u6LmAIhbK3Gv7Cn3XKVJIeqPMBYAAAAAcoqEEIgQlRT6rKdxr72C5eGHDz7xSHC5kR5/PFjaDcpsOlKbrdAMdlWOPyQYzLD77qOKV2vr1qHvJw0fn+QngtaDGDYG0B5HzXYWNwk0Ub1/afYS0tNYO2mN54j7OmHbJVkfdp/BsKTQ6skL/HZ55ZVg+eabwdIf4DP4BmFjfv1xvrben6XQlsXbWt36r+0v/fuQhs1MnDQJTDMpTLptVF1T95AqTwr9sYM2GayN/Z91+OALWt1vHixkb1rSaQcFL7Bp84ji1YX7Fpa6D2G1n6tRiZ//vP/3QFxxxg6aau8fTHJYfySEAAAAAJBTJITIvbhje+ImhdbTaGMPpg28Efxj1apgaQmhJQs2fZmxacxssMHgdmPG7D7keEuNEwibJbTW4o5Biur9r2Y2wqhjS+v1sqaRs7Alfe9qE7+wHvVS+4f1MFuvuPWShyWFFtzb5KE2JmjXPzR0hz32CJaD9Wtjh2xzm3XQkkdbb4/t/UuNDba00NJFP0X0E0Fbn3SMYNxE0H9cTSKY1vpWq2tUJ25S6N930IYEF5LBgwYL8/GnguXrrwdL+yCx6M/a7cFpSScPtutj95045H1K8RN+f6yvv/THFEfNFu4/jppVPEqpWos7hjBK2DGi9kgIAQAAACCnSAjRUipJS6L2Ceux8nserWffeu1sljKtWRMsB6cs11ODPY1+l6FFitZNaG88uJ31+tvT/lik4vf2t/WX/vP2vfiJg580RI1Rqna2wkpmJaxm/FLWVTLLaC0Sw1olgXEfJ12WWuf/jvn36AxLCm0yUVvOsiTAljNnBstDD5UkvTUuSAjW/zZY/dprwbIw9GhzsLQLACw5tPf1xxRKw5NBvz7D6jBqzKCp1RjBNJPCavdDPkUlhfb5YFcE7LdfsDzmmMENuruDpbXfVsi2ow06tPbb5gIYLNpxg9OTTpkSJIXFQ47t3/4ybC4AW9r3EDbbt62379ke+39amKRjCavBWMHsIiEEAAAAgJwiIURd1Xq8U9y0r9y6ascUbtoULO0egHpjcBCSjT2wiMASBrtBkT22Gx0NLt/a0T7kdf2EoXhIk8086o9Xsp5HSxr8FCJq1sKwpKFWsxaWW1dtWtFMPZHFCWG9Z/hMsk/cGooaAxi2tB5z/3HYsvjffu+6sd9dqxFLCMKSwp/+NFie9v73B//YPRjTq1NPlST1HdUhSfrlY8Fqu12hlb2NRbSxhf6YQVv6VwAUrwuru7A6NNUmgGHr05j5M249MssoqhE1B4CV88EHB8vJr64O/nHffcHSEkJ/dnBLBq0h9iPHwXZ97D5BQlhqVvByVzrUkn9/w2pU+pkR9Zj7i9YPCSEAAAAA5BQJYYsYMSKbszE1+r5lcWcplMJ768JmB7Me/bCex56eYPm+rj8N/mFdj8ZmF7XBCnPnBsujjpIkbRof3Ajp+WeC1a++Giz9oNGSQmn4jIZ2jP4shf74w7AkMG4CWO0YpbDHcbdJsr6ZkoQxY6q/Z18l2zVqDGBUEmi96/7SQnZbllpniX0huR9ktWAJno0VDEsKr3/9H4J/DI4derInKPjHvhWs9pNBq9OwtN6WYTVX/O+k9eU/H3d93OeTblfL1yJJyIdKrgIqFtZeWxtpQwILDfijjw59bDvajYbtA8YGHxr7oBl83ure2mZp12dC2NKfTTiqPbcrf6LGGFfbrscZ85/W2P9maq+bHQkhAAAAAOQUCWGLaLXZCKOerzaZKDXWKCyFsA5Af731utnYvrCex5eXHSZJ+vJXvxqsePrpYGk3PJo9W5K0YeTekqRnnw1W/9abpXDDhmBpiYM/TlAanj6EzUhabU+hacQshNU+30xJwtixye/dF/V8JeNo05r9M+4YwLAatHuF2dKG6XjDdYb8O2xpr2EsXbeE0MYMDk8KJw45JksU/PsK+slfLaT9Gd7Ie1om5R9rM9V1s6j370MlVy9EfTb5Vx1EzQFgtxP9+CcHr+CxD4y9g/a58KF00EHBcs6c0svBdv2Nt4MXfGWwXbcrB6TwmYdtLoCwccZx5wCI2877s4wmbf/L7Vtu2zjbkRDWTxN9/AMAAAAA0kRC2CLa2obPohelEWOOwtbHHeuX9hgkaXj64KcNNumnDRmwScXsPoM2VMCGGIT1PB54YJAUHnlksLTevT8Mzkro36/s978PltZ76CcQfhpY/O9qxwSaWiWA9Zx90JfmzGq1tsceu+q60hTPf1wuIYxa+ve/Spr82dJqpj2YQLdQj1aDVpNWi5bCWU1auD6sJscWDdCxiN0G9f1icDDu2rVD17/ySrAcLDC7z6DNJmpjBi0Z9McU2rHZMdv3WGosYJzHcdBrPpxzQ+/dmGWlxvxnIZ2t9Biq/Vuims+qqDbeb9dtNlH7XQlrr3/3jydJkqZ/cnOwwj5P7IXtfoPveteQ5YZ3BhPBwY8Xv123scrS8JnCbekngmmN/Y/6TEpjNuJqx/KTEDZOBj6CAAAAAACNQELYIkaPDh9DWO2sXOWer3cCGDcRtE48/7GfBkq7egwtfZg2LVha6nDIIcHy8MMHnx94I/jHmjXBcvA+gzabqI0ZDOt5PPLIYDl5crC0tMXvBUzaOyhVfu1/rWchrHT7Wrxms401qlUyWPy40mTQv8df0mTQnwk0amygpfVWozax3+S2wWTQevGlXQmgLf1k0AYLWte9sTezD4bBCNCOMWz2UfseK/0dpye8Os1W1760/v+rSRqjjiHstf390k4ai9dHjTu2zxBL7u1qAvussMm+7XkbMxjWXp977gcl7RoaOGXw9UduDpbvPBIs37o/WFrqZ/cb9cf6F88yGjZraNL7AafV7idN56qZAyDu9s1e182EhBAAAAAAcoqEsEWMGxedFCRdX81shGnNShg1JjBs3IB3C6BCZ78/JknaFQjYbQH9oQGT31oX/OORJ4LlqlXB8onBxzZt2GDXo80mamMGw3oereey+N5pxaLGAZhS9yuL+zhMWr3VWUw9mqnHcfTodBLAUtvFGZ/jJ4NWb2Hro5JBW4Yl+HHX+/cSLCgeHGzFboVmhW3fnK23bnqL+mbODJannipp130G7TPDlmFJIRBlt90qv6In6Xbltq32Ch//cdpj/v3PASn8qgKrSxvbPyO4jW+hHbfb/U5+dXXwj8FB/zabqI0ZjLqvsH/7QTt2P8Xzr+zx079S+0SNBTRpJYC+evx90OpX9DQzEkIAAAAAyCkSwhbR1la+57/U+qSPy22TVg9hWrMV+r2HlhBODCYKHHK/Mn+mQhtjMH7TYDL4q18Fy8cfH7p86qlgadOAmsH7DNpsojZmMKzn0e9pDFPNDF9xn69WFhPBVpGFWQjt/zdsRmObwdWO1R774+tszIy9jj+GxurYHtv4m7DEcOTUoMAnHnDAroOxwrJitwK3af6Kb+Ap7RpMdOihkqS+ozokSY99K1htMwD6s4mSFCKp9vb4V/REPZ9kjH+9kr+oBDCsnY9qz6Xh44ytTffH/lsyOOugwcLs7g6W990XLB99NFgOfj7YbKI2ZjCsvbbZv+04wu5zGGeGz6T3AfSf99Wq/W9Eu27vSUJYPxn4EwMAAAAA0AgkhC0iyVijSh8Xr0trrGDYLIXWG2c9hva89RzGnbXQkkHr/C83htBm/Rw/pi/4h3UF+jcEtDFHdhD+IMTBsUmWetjr2pClsJ7HqITXx/3LWt/AwK7fffu/i5rpz++p9rcv9TsQto2f9Nlj+93114e9t98Dbuv9pNCWxTPxlWLva/tbOrd10q54bs+9DpQkjbO6tPq1ZNDiRzuYwTp+a1wQNfxy8P6gNimp7RY2myhJIeIqvqLHNHLMv/84bjsfdoVPWAJo66PGCofNASANb8OtXbUyt4sEZh0++CH1+OCVPDbm35Y2KHDvvYPl4AzFNpto1H2FLSG0Y476XC53RU8eE0BkDwkhAAAAAOQUCWELaaaEMGkyaI/teT8hjBpj6L9P8axlw2Yu9C/2tw2sa9K6Io11Y9o0ZrNnS5L+8NjQ9/bTy7Cex6gkyNCrlw9RyV/cxyZsfaltwo7F386SOqshPxH0hc2waCwBtNrwx9rY0k8Ii5NFCwT32CO4fGD8+CAJaBu8l6GVtb2W3Tds/eCtDC0ZtEmES80SWApJIaKUuqLHVJocVjLmP2x9pctK70vqJ4JhM4lKw2f7tQt0/HuVFu4vagVsj+2DwT5cvHjS7jNocwvYBUJh7bV9Loz2/pqO8zlbaRKYdLtq8bdGPpAQAgAAAEBOkRC2iOIev2pnIyzX8xjVWxl3WS9hM1VZAlG8jaUNhW5J/8ZGdh8zY9OZWdfk3LmSpA0jgyTitdeC1daDaPyfRVRSCEi1SwpLPefzxxKGPZ80KQybQc5/n7AZ+6y2bFhv8cShlipYIGBJXfHVAcWvZbOIWt1asGD7lxsLVApJIcKMHJleEljJlT1J10eNEfSv7AkbQxiWEFpN+gmjP7aweJ+wmUgLM5Ju9iJ9Oyi70sciwIMOCpaD7fvIzUNfxz5HbFntlT3ltPL9f5F9JIQAAAAAkFMkhDmQZipX7fi2qLFJ/v3N/DFE/oyLtrREwToD7bG/3hKFQhqoXamCjT96a1vwJuNtMIJ/vzJLBO1FbbujjpIkPfts8NCGLPgJofGTm7CeR+RX8Syjxeuk9JLCqOdKbZd2UujzxxBGjSX0k8Lif/szF/opRt/gpMJW/1a3YbcrTIqkEKWkPatoPZNB/+oW/zPKnzk76nHYGMQ4Vxb5zxU+wyyGtCjRrvixK3ssArRpRQdvXPjOI0Nf1593wD5rapkU+kj8UA8khAAAAACQUySEOZC0x6qSHq5y45PKvXbY/c381/O3sx5Ef3iAPx7QltarZ8vi2Qito7C3d+jjMfsENxBsH7yvUWEQgW1obzqYEG4aP0NS4XZGhdnJLKkIS0lIClFO1P0EWzEp9GfsM2FjCf2ksPjf/j3P/Ne27SwJtDGDNutocepY/N5JkRSinFqOIYz7HnHb/KTpZqVKjdv1rxqwz5hhnwHWXtsVPZYM2mDh/fYLll5C+Nb9Q18vbNxkVHtNqodmQ0IIAAAAADlFQtgg3d3duuaaazQwMKBPf/rTmjZtmi6//HKNHDlSN998s97znvdU/NppJQr+fqW29deX2qccf0yg8ZMH/3393jvrJfR78/x7BFlvf3FKYB2GYQnCnnsGSeH4QyaUfJG3dgRjFJ5/JlhtsxRa0mDHkLTHkKSw+TRDXZd6nUruVVi8Xa3HFPpXDvhjh/3PheJ/Wz3745P87exzwC4AsCQvbAxwpUgKm0/adV3v2bbjSjpHQNj4Zr9d9z9Pks4FUKqu/fkArJ6sjqcdNNheT5sWLG2WcP+bG0wIN7yzh6Rd9e/fjtjHlT1oNZwQNsC2bdt0ww036Ac/+IHaBq9n6uzs1L333qutW7fqE5/4hO67774GHyWAJKhroPVQ1wDygBPCBvj5z3+ucePG6cwzz9Ruu+2mm266SaNGjdLkyZM1efJkbbTp7RIYGIhODip5TX//OCliufcM2y4sYfC385MFvxfOnreZA+15f1l8fJYg+Mdsr2WB4O67B92aY8bsLmlXz+SmTcHy1VeD5YYNwdJ6Kv2EkKSwNdWqrqNmGQ1bn2QMYVTyX6+kMCz58/nbWW2USwjDxknZZ4U/27DVvZ8QpjU2iKSwOdSirhsl7mdHXFZ3YXMB+K9f6VwA9nkhDZ8PwOq0MEv4YLu7aXPQUE7eZ5+hO9h9CO1FZ8+WJL3ym+ChjR0Ou7InbMwmSSGaHSeEDfDGG2/o+eef12OPPaYf//jHWr58uSbYlMiSRo8ere3btxd6I4v19fWpz/6CkdRr1zcAaCjqGmg91DWAPOCEsAEmTZqk448/Xm1tbTrhhBO0fPly7bHHHoXn+/v7SzYuknTttdfq6quvLvlcPWYjTCtJCDu2sLGDfk+h39Pob+/vZz2R1jYXpy5hx2S9lpYc2KRlflppYwVff33oY9vPnwmxUvQ8Zluj6zpsfZIxhPVOCv30M2x2UROWHFpNFO8flRD6KYQldba05CEqpawWSWG21aKuq7mip5r2Oul7NmouAP8+hMUpvT8fgLWzNju4JXzWXo/dd6IkadwBg9OF26yjgzu88Xbwf2lj/y1pDLuyJ+7PhPYazSajQ5tb27HHHqtnnnlGzjn19PRo9uzZ6u/v1+bNm7Vu3TpNmTIldN9ly5Zpy5Ytha9169bV8cgBhKGugdZDXQPIAxLCBpg6daoWL16szs5OjRgxQt/61re0fv16nX766RoxYoRuuumm0H3b29vV3t5e9vXrMRthtUlCmLCEwXoFrQcxTNHVOYn5vZb2WtYTuXVrsLTeS+tBtKuALBn0xyCFjZNiTGFryUpdh62vJEmodVIY9nzS3+lSyaE/Q2FUQmj1anWfVrIfF0lhNtWqritNBMPWVzLmv9K5AHz+WEJ/f/+KHv+xP0t42JU90vCE0K4asrGDlhTaj922nzIlSArH7jNxyP6vPBss33wzWFriaO171GyjUWiv0Sw4IWyQpUuXaunSpYXHhx56qFatWtXAIwJQLeoaaD3UNYBWxwlhi0gyJiHNMYRZTQrDevXL9XiG3dPMeif9YSJh9y9Lu4cxjN/zWLwOraGaWUbD1idJ/huVFEbVub2vP3awVC1YghD2c7H3sDq3x5XeP7RaflJYvA6tL+2ZQMu9Rr3b7ajX9dttq8Hi79lfZ69tdW7tsP9zskTQ2nG7ksfG/ttksbY+7Xab9hpZxxhCAAAAAMgpTggBAAAAIKe4ZLSFNHJ6+npdghI2MURSpfbzb3Jtl6bYJSZ2aYpd5mHb22Qzdumof0PraieRiVJ82QkD11tPtXUdtj7JpeBpXTpql2GFXc4Z99LRqBtfS7sutfW39S/dsmPyLxWt1aXecRVfJspEM62rkZNF1bvdDrsVjD+pjLFaLXWZrK2z9jbs9jLG386GdthkMnapqT8ZXNrtN+01soqEEAAAAAByioSwBbVyj6N/g3q/x7EafkLoJwf+zXJtvQ1C929o24iEgSmuW1etksJS62qdFNrvp1/PYUmh/z34E+2U+j33p8L397H1trS6tWOqVaJfCW5J0VqqmQQubH0t69p/vbjCXtefPMba7zi3eLFatyTPHvufAX4qadvbeksI7XZRdoWP1b9/25lafA7QXiNLSAgBAAAAIKdICFtYlnscs5gUhiWE9h5+wmDPW0+jP/YgbAxCPdDz2LrSTgqLn2t0Umg1ZnUcdruKsNcr5if6/mv5t5exY/BvaO9/L41MDEkKW0cWxwZHJYKVtt9h7XMl9e2PJ45q26ISQhs7aAmhf4VPmDQ/B2ivkQUkhAAAAACQUySELaLUmITi56TG9jhmLSks1TPp39zaZhcNe02/5zHshtaNTBToeWxu/gyZxdJKGEo916ikMGrsoK/c73XY7KL+835C6I8hjHss9URS2DqacWxw2klhlGraLTtGfxZSSwhtlvC4s4vWsj2nvUYjZaiJAwAAAADUEwlhCymXAJR7vh49jllNCiWpr2/oMVhKYY9tLJI/psAeWyLojz3wt69nT6OPnsfmVY+6Dnuu3vUdNt7P2O+vX9f+54A0fMxv2M/B6tSfdbTR9yGMg6SwdaRZx1Gv3axJYTl+vZuwWYbts8JqJ2oOgHqivUYjkBACAAAAQE6RELagWiUKxc81Oknw1WL2UT+N8FMLey9LGMPGDmYpYaDnsXnVo67D9ql1fYe9TlhSaHVtv7/+jKLS8N9x/7X8MYT+lQFZrN8wJIXNpd5j/qO2TSsp9N8nStQso/69BEu9lz22hM9/zaiE0PYLu39w1PfCmEK0ChJCAAAAAMgpEsIWUarHMe1EodRzzZYUluths/f0k8Gwn4c/O2EWxh7ERc9j86pHXYetz1pSGPV8Of6YYX920SzXbxiSwuaRZAxgnP3ijPkPW1/rOq6WtePS8PsQ2hU6YcISQksGwxJCXyM/D2ivUQ8khAAAAACQUySELaTS2cjylBSWmo3Q+Pct82cZDds+LBlshqSBnsdsq2SsUdTzrZwUFvfu++MLff6son49NzOSwuZRq3a7+LlWSQrL8WcLN2Ftmz8HQDO037TXqCUSQgAAAADIKRLCFlSPHsewfbKeFFpaUDzraNR4w7CfS9TYwSz1LEah5zG7Kq3bqOeT1HXY+nrXd5Ixg6VSw2JhSUCWE4KkSAqbR9rtdqnn8pAU+sLGENqYQb8dj6r7LHwe0F6jFkgIAQAAACCnSAhbWD16HMPWNzpJ8JVLFiwt9FNE2yesF85eq5l6FqPQ85hdtUoKyz3X6KQwar0/DjBsvGAp9prNMHaoWiSFzYOksDL+7OBR9xH2ZxVthtnBfbTXSBMJIQAAAADkFAlhDpAUDt+/VFKY9H5QcccQNlOPo6HnMbtICoevN0nuR2jbtkK9xkVSmA0DA9HtTbXtdpx9Wykp9OcAMGHfY9zZRZvhc4H2GmkgIQQAAACAnCIhbBFZ6XEMW5/VpFAKTxWietv8+5Y1U49iXPQ8ZldaSWGpbbKaFEaJU9fGfqfD6rWV6thHUth4UfUZtV2c/Sut17jbZTEp9McRh92P1J8DIOkYwix+LtBeoxokhAAAAACQUySELSRLPY5h67OSJJR6jahEwf/eWjkZ9NHz2BjVJP9xny+3TaOTQl+Sz4G4P7dmHDOUFpLCxstSu91KSaH/2tZ2GZsDoBXrn/YalSAhBAAAAICcIiFsQVnqcQxb3wxJoX9vM/+1w2YpNM3cwxiGnsf6q7aek7xO1pLCWtZ70mQg6SzEzYSksPGy1G63QlLot1FRYwhpr5F3LdzEAQAAAADKISFsYVnqcQxbn6XkwH/tqLGFYT2MJIWoBZLCdGspqk5bsW6jkBQ2XlrtdrnXyFNSaK8Vdn9CW7bynAC014iDhBAAAAAAcooTwgYYGBjQkiVLtGDBAs2fP1/PPvusHnnkEc2bN0/z58/X6tWrU36/eL1cYdvZ+nKvEbVv1Pq0Hketr+TLuaFfO3cGX3H3b2UjRgRf9rPJs3rVdbX17D9fy7oOW1/rx8XrKv2K+p5a2bhxwde2bbvSwryqRV2nUb9xtkurvtOu67jtdNTzxV/WLvf3B1+23n8ctb6V0V6jHC4ZbYCenh719fXp4Ycf1sMPP6wVK1Zo7dq1uvfee7V161Z94hOf0H333dfowwSQAHUNtB7qGkAecELYAPvvv7+cc3LOadOmTdp99901atQoTZ48WZMnT9bGjRtD9+3r61NfX1/hcW9vr6SgZ6vasUVxtot6jbDn465P67FJMhYhbNuw9whbRmnFXkjGKNSmrstJo57jblNtXYetr3X9lxNWt61Yn5ViTGHt6jrN+o3aLq36TruuTdwxheW28dmYQL8tyuPs4D7aa5TCJaMNMHXqVI0ZM0aHH364Lr74Yn3mM5/RhAkTCs+PHj1a27dvL7nvtddeq4kTJxa+ZsyYUa/DBlAGdQ20HuoaQB5wQtgADzzwgEaPHq21a9fq29/+ti699NIhPYf9/f1qa2srue+yZcu0ZcuWwte6desKz6Ux5iDudmmNTQhbn9bjSsYipPWVR3keo1Cruo6SZt3Xuq7D1ldb30nqL+lnBfI9prDWdV2rdjtJPUY9H7c26tFOx9mm+MvaIhszaI/teX8sYdKfTTPLc3uN4bhktAGcc9pzzz0lBb2PW7duVX9/vzZv3qytW7dqypQpofu2t7ervb29XocKICbqGmg91DWAPOCEsAFOOukk3Xrrrers7FRfX59WrFih/v5+nX766RoxYoRuuummql7ferHSHptQatuo1wh7Pu76tB77x19NT5/t6y/Dtgt73MryOEahFnU9MBBdn8XbSvkYU2jKjW2Kk4YmWY98jimsdXtt0m63y22bVn3Xq65LqbYtD2ufo9r1VpTH9hrDcULYAKNHj9bdd989bP2qVasacDQA0kBdA62HugaQB5wQtrBm7HEMW1+rpLDcc2GvEdaDmMeexSj0PFYvSX0m2b5c8h/3teqdFPrHG7VdOXHrGcPlMSmsl2Zst5sxKcxzIhiG9jrfmFQGAAAAAHKKhDAHmrHHMWx92klh1HPlvodKxxLmET2P1atVUhhn26wkhVHbFYs6Vv8xSWFyJIWViTM2uBnb7VonhaWe87eptB2Pev08ob3OJxJCAAAAAMgpEsIcacYex7D19UgK4/Y4kgzGR89j9UgK4x1PpXWL5EgKk0u7Pc5Su12rpDDquSQqvcInT58btNf5QkIIAAAAADlFQtgi4oxJKN5Waq4ex7D11T4uXpdU0rGE2IWex+rlOSk0tRhDiMqRFCZXq6Swmtds5qQw6ZU91H802ut8ICEEAAAAgJwiIWwhtUoMstTjGLa+mh7HSu+JRI9i9eh5rF4ek8I471/t2F/qu3IkhcnV88qduNtlLSksXmcqTQoZY5wc7XVrIyEEAAAAgJwiIWxBjUwMorbLWlIYd5vi9YwdTJ/f81i8DvFUWvdx9mmWpLBY0jGESJ+fFBavQ2kkhcmu6IlaH4Z2vHK0162JhBAAAAAAcooTQgAAAADIKS4ZbWFcOprupDJxcelJ5YovO2HgevA7FLd+i/eRku2X1mVqjb50tNQ2cZ+nXmun+DJRJpqJh0tHkw3xMHHfA9WjvW4tJIQAAAAAkFMkhDlAUphOj6O/PYPRa4sprgOVJH6V7tesSaFJ8plV6fOoDrekSIaksDZX9NB+p4v2uvmREAIAAABATpEQ5ghJYW2nsUZt0PMYICmMn97HEZUMUPe1leeksJZjg0u1bWm9ZqOTwjj7xk0Ow+qfuq8O7XXzIiEEAAAAgJwiIcyhSpPCOPtkpccxbH2cHkd/fRjGINQXPY8BksLkxxcH9dsYeU0K61HHaY8/bHRSWG7bSl4LtUN73XxICAEAAAAgp0gIW0QtxyRUsk9WehzD1icZQ5gUPZC1Rc9jII9JoYnT6x83GYgaQ0Q91wdJYe32a7Z2u9zr1GoMIXVeG7TXzYOEEAAAAAByioSwhTRjYhC1Xa2TwjjbRh1z0lnMkA56HgPV1n2SfRudFCY5jrj1i2whKazdfs3WbqeRFJqks4bz+ZAu2uvsIyEEAAAAgJwiIWxBJIXx1xc/V+0YQnoUG4Oex0A1M25WOvNwMySFYfvEXY/GICms3X7N1m6Xu5qh0tlFGSvcGLTX2UVCCAAAAAA5RULYwkgK4+1XSS9l8WN6FrOBnsdAnpPCYnETAhLDbCMprGy/OPs2Y7tdaXsd1Y6jvmivs4eEEAAAAAByioQwB0gK4+1X6WyjYa+DxqDnMZDHpLDUtklRv9lEUli7fZul3S5+rpp5A0o9jlqP2qC9zg4SQgAAAADIKRLCHGnG+5VFbZdmj2PS12QsQra1Qs/jwEBlyYD/GlJrJoWmHrOMVvv/gHSQFNZu36y326WeSysppP1urFZor5sdTRwAAAAA5BQnhDW2ZcsWzZ07V+PHj9fTTz8tSbrnnns0b948nXDCCXr11VclSc8++6wWLlyoefPm6Sc/+UlNj2lgoLrxNUn2jbt9tdtF7V/u+ajX9L8qPXY0xogRwZdzu3ofq1XPuk7r96sZ6z7p61Cn+TFuXPC1bduutLBaWWyvffWo42Zst8PqP2p9pceO2qhFe414OCGssd1220333nuv/vIv/1KS1N/frxUrVqi7u1tf+MIXdM0110iSrrzySv3Lv/yL7r//fn3+859v5CEDiEBdA62HugaQV5wQ1tiYMWM0bdq0wuPnnntOs2bNUltbm44//ng99dRTkqTXXntNM2fO1IQJEzRlyhT9/ve/L/l6fX196u3tHfJVqWZMDKK2q0VSWOvtUB/W87hlS/Wv1Yi6JimM/77F+8S9AgDNyZLCN9+s/rXqVddpJB95TAqT7MuVAs0tzfYa8TCpTJ1t2rRJEyZMKDzeuXOnJGmg6BNq4sSJ2rhxo6ZOnTps/2uvvVZXX331sPXO9fIhVyf+z9ke29Ia+7AlGmvXH2Xp/YfUqq4HBirv8GlFadaQvZZfv9Rzc2qmuqa9rh//1yGq7qnzbKlFXaM0TgjrbNKkSUN6/0eNGiVJGlk0FdaWLVs0ZcqUkvsvW7ZMn/3sZwuP169fr9mzZ2vTphk1OmKgtcwYLJWtW7dq4sSJqbxmrer6zTep66zZsaPRR4BSmqmuN2+mroE4alHXKI0TwjqbOXOmnnnmGW3fvl1PPPGE5syZI0maPn26XnjhBe21116hvY2S1N7ervb29sLj8ePHa82aNZo9e7bWrVs3pDczK3p7ezVjxozMHp+U/WPM+vFJzXWMa9as0b777pva61LX2Ts+iWNMQ9aPT6Ku09RM/98cY+WyfnxS7eoapXFCWAenn366enp6tHbtWn384x/XJZdcoq6uLo0dO1a33XabJOlLX/qSlixZop07d5a8xCTMyJEjtd9++0mSJkyYkNnClrJ/fFL2jzHrxyc1xzHut99+Q3r5K0FdB7J+fBLHmIasH59EXacp68cncYxpyPrxSenUNaJxQlgH991337B155xzzpDHs2fP1sMPP1yvQwJQJeoaaD3UNYA84pQbAAAAAHKKE8IW0N7eruXLlw8Zq5AlWT8+KfvHmPXjkzjGtGX9WLN+fBLHmIasH5/UHMdosn6sWT8+iWNMQ9aPT2qOY2wlIxxzuQIAAABALpEQAgAAAEBOcUIIAAAAADnFCSEAAAAA5BQnhAAAAACQU5wQAgAAAEBOcUIIAAAAADnFCSEAAAAA5BQnhAAAAACQU5wQAgAAAEBOcUIIAAAAADnFCSEAAAAA5BQnhAAAAACQU5wQAgAAAEBOcUIIAAAAADnFCSEAAAAA5BQnhAAAAACQU5wQAgAAAEBOcUIIAAAAADnFCSEAAAAA5BQnhAAAAACQU5wQAgAAAEBOcUIIAAAAADnFCSEAAAAA5BQnhAAAAACQU5wQAgAAAEBOcUIIAAAAADnFCSEAAAAA5BQnhAAAAACQU5wQAgAAAEBOcUIIAAAAADnFCSEAAAAA5BQnhAAAAACQU5wQAgAAAEBOcUIIAAAAADnFCSEAAAAA5BQnhAAAAACQU5wQAgAAAEBOcUIIAAAAADnFCSEAAAAA5NT/B3BerEVJEx7nAAAAAElFTkSuQmCC' width=900.0/>\n",
       "            </div>\n",
       "        "
      ],
      "text/plain": [
       "Canvas(toolbar=Toolbar(toolitems=[('Home', 'Reset original view', 'home', 'home'), ('Back', 'Back to previous …"
      ]
     },
     "metadata": {},
     "output_type": "display_data"
    }
   ],
   "source": [
    "# plot some examples of masks\n",
    "fig,ax=plt.subplots(1,3)\n",
    "fig.set_figheight(3)\n",
    "fig.set_figwidth(3*3)\n",
    "ax[0].matshow(filter(50,0.35,0.35),cmap='bwr')\n",
    "ax[0].set_title('symmetric mask',fontsize='6')\n",
    "ax[0].tick_params(axis='x', labelsize=6)\n",
    "ax[0].tick_params(axis='y', labelsize=6)\n",
    "ax[1].matshow(filter(50,0.1,0.6),cmap='bwr')\n",
    "ax[1].set_title('left-handed asymmetric mask',fontsize='6')\n",
    "ax[1].tick_params(axis='x', labelsize=6)\n",
    "ax[1].tick_params(axis='y', labelsize=6)\n",
    "ax[2].matshow(filter(50,0.5,0.2),cmap='bwr')\n",
    "ax[2].set_title('right-handed asymmetric mask',fontsize='6')\n",
    "ax[2].tick_params(axis='x', labelsize=6)\n",
    "ax[2].tick_params(axis='y', labelsize=6)\n",
    "plt.show()"
   ]
  },
  {
   "cell_type": "markdown",
   "id": "92709735",
   "metadata": {},
   "source": [
    "### Inferring fountain positions\n",
    "\n",
    "To focus on cohesin-dependent fountains and exclude other motifs that may generate false positive detection or to find fountains that may be hindered inside other strong motifs, we convoluted the mask along the diagonal of the log-ratio matrix of WT HiC on cohesin-depleted HiC. "
   ]
  },
  {
   "cell_type": "code",
   "execution_count": 4,
   "id": "0589eb17",
   "metadata": {},
   "outputs": [],
   "source": [
    "#loading of the Hi-C matrix\n",
    "c366 = cooler.Cooler('./cooldata/366_merge_2000.cool') #WT data\n",
    "c828 = cooler.Cooler('./cooldata/828_merge_2000.cool') #cohesin-depleted data"
   ]
  },
  {
   "cell_type": "code",
   "execution_count": 263,
   "id": "4c49893b",
   "metadata": {},
   "outputs": [
    {
     "name": "stderr",
     "output_type": "stream",
     "text": [
      "/var/folders/nl/l8wrt8kx1b37gjyt27yn75q40000gp/T/ipykernel_31082/1703289660.py:6: RuntimeWarning: divide by zero encountered in true_divide\n",
      "  mat = np.log10(np.divide(mWT,mcoh))\n",
      "/var/folders/nl/l8wrt8kx1b37gjyt27yn75q40000gp/T/ipykernel_31082/1703289660.py:6: RuntimeWarning: invalid value encountered in true_divide\n",
      "  mat = np.log10(np.divide(mWT,mcoh))\n",
      "/var/folders/nl/l8wrt8kx1b37gjyt27yn75q40000gp/T/ipykernel_31082/1703289660.py:6: RuntimeWarning: divide by zero encountered in log10\n",
      "  mat = np.log10(np.divide(mWT,mcoh))\n"
     ]
    }
   ],
   "source": [
    "#compute the log-ratio matrix for a specific chromosome\n",
    "ch='chrI' #chromosome to consider\n",
    "\n",
    "mWT=(c366.matrix(balance=True).fetch(ch))\n",
    "mcoh=(c828.matrix(balance=True).fetch(ch))\n",
    "mat = np.log10(np.divide(mWT,mcoh))"
   ]
  },
  {
   "cell_type": "code",
   "execution_count": 6,
   "id": "cfa3203c",
   "metadata": {},
   "outputs": [
    {
     "name": "stderr",
     "output_type": "stream",
     "text": [
      "/var/folders/nl/l8wrt8kx1b37gjyt27yn75q40000gp/T/ipykernel_31082/79536323.py:8: RuntimeWarning: divide by zero encountered in log10\n",
      "  ax1.matshow(np.log10(mWT),cmap='jet',origin='lower')\n",
      "/var/folders/nl/l8wrt8kx1b37gjyt27yn75q40000gp/T/ipykernel_31082/79536323.py:12: RuntimeWarning: divide by zero encountered in log10\n",
      "  ax2.matshow(np.log10(mcoh),cmap='jet',origin='lower')\n"
     ]
    },
    {
     "data": {
      "application/vnd.jupyter.widget-view+json": {
       "model_id": "4efd394a674743a59826377604d026e4",
       "version_major": 2,
       "version_minor": 0
      },
      "image/png": "iVBORw0KGgoAAAANSUhEUgAAA4QAAAEsCAYAAACbnn2RAAAAOXRFWHRTb2Z0d2FyZQBNYXRwbG90bGliIHZlcnNpb24zLjUuMSwgaHR0cHM6Ly9tYXRwbG90bGliLm9yZy/YYfK9AAAACXBIWXMAAA9hAAAPYQGoP6dpAAEAAElEQVR4nOydeXwV1fn/30MIBAgkJGyyyyJrZF8CYRFQoEJRUSwWv1hRLN/iTyxWpeJXWnChlYrFuiC0KIiKoEGoAoINgpBggoGEsCU0QIAQkpBLQsj+/P44M3Pn3tybBcISmM/rlde9M3POc86cuedknvN5Fk1EBBs2bNiwYcOGDRs2bNiwccuhxvXugA0bNmzYsGHDhg0bNmzYuD6wFUIbNmzYsGHDhg0bNmzYuEVhK4Q2bNiwYcOGDRs2bNiwcYvCVght2LBhw4YNGzZs2LBh4xaFrRDasGHDhg0bNmzYsGHDxi0KWyG0YcOGDRs2bNiwYcOGjVsUtkJow4YNGzZs2LBhw4YNG7cobIXQhg0bNmzYsGHDhg0bNm5R2AqhDRs2bNiwYcOGDRs2bNyisBVCGzZs2LBhw4YNGzZs2LhFYSuENmzYsGHDhg0bNmzYsHGLwlYIbdiwYcOGDRs2bNiwYeMWha0Q2rBhw4YNGzZs2LBhw8YtClshtGHDhg0bNmzYsGHDho1bFLZCaMOGBzzxxBNERUUBsHjxYsaOHQuAiNC1a1eeeuophg8fTrNmzejXrx/Dhw/n+++/N+tHRETw3HPPmcfvvPMOK1asAOCpp54q1V5JSQkLFiwgLCyMoUOH8j//8z8UFBRcxTu0YaN6YN68eWzcuPGy6q5YsYLdu3dXut6DDz5IcnJypeoMHz6cnJwcj9eysrJYs2ZNhWU999xzREREuJxzHwejj7Gxsbz33nulZDgcDqZOncrQoUMZPHgwf/nLXyrcvo1bE+7/t64GVqxYYf5vq+j8vPvuuzl79iwAzz77LDNmzADg/PnzDBo0iAkTJjB8+HACAwMZMmQIw4cPJyEhAYDx48dXuG/2WmPjVkbN690BGzZuRAwcOJCoqCgGDBjA3r17qVlTTZUjR47QuXNnPvjgAwAee+wxnnvuObp3715h2UZdK1asWMGJEyfYsWMHmqYRGRlJcXFx1dyMDRu3KB577LHr3QXA+ZI2adKkKpfds2dPevbsWer8008/zejRo/n1r38N4LJhZcPG1UZJSQk1apTmHFasWMGDDz5IrVq1Kjw/BwwYQFRUFL/85S9JSUkxz+/Zs4eBAwfyt7/9DVCK0saNG/H39wcgLi6OkJCQK7+ZCuBWWGts3NywGUIbNjxg4MCBREZGApCbm0tISAhHjhwhMjKSgQMHXpHsvn37ljr3ySefMGfOHDRNM9uvU6fOFbVjw8aNDBHhd7/7HUOGDOGuu+7i3LlzxMXFERYWxuDBg3n99dfNsp9//jm/+MUvGDZsGJcuXQLgtddeY9iwYQwdOpS4uDgKCwsZP348w4cPZ/jw4eTl5Zk7/snJyQwePJiHH36YkJAQj8rR1q1b6d27Nw888ACnTp0CIC8vjylTpjBixAh++ctfcuHCBZKTkwkNDeWBBx6gd+/epWR5qvPee++xfft2k7nYtGkTQ4YMYdCgQXz66acA7Nu3j379+jFu3Dj2799f4XH0xOoUFxeze/duUxkEGDFiRIVl2rDx2WefMWDAAAYOHMjmzZsB2LJlC7169eKhhx5i6NChpZitFStW8Ktf/Yrx48ezadMmfv/73zNs2DD69+9PbGwsu3fvJjY2lrFjx/K3v/3NhZGbPXs2YWFhjBgxopRc4/9xQUEBtWrVok6dOuTm5pb7//jbb79lzJgx9lpTRWuNjZsbNkNow4YHdO3alYMHD5KWlkaTJk3MHcqoqCgmT55cIRmff/450dHRAJw6dYqXXnrJa9nTp0/TvHnzKum7DRvVARs2bKBGjRrs2LEDUIzC448/zocffkjnzp0ZPXq0Odc6duzIypUreeGFF/juu+9o164dhw8fZvv27Zw+fZoZM2bwt7/9jbp167JhwwZExNxcMZCens727ds5evQoL730UikFae7cuWzdupV69epxxx13ALBs2TJGjBjB448/zueff87SpUt58MEHSU1NJSIiguzsbMaPH+9iKuapzowZM0hKSmLt2rWICE8++ST/+c9/8PHxYejQoUyaNIm5c+eyatUqOnbsSFhYmMcxmzNnDm+++SYABw4c8Dq26enpNGrUqJJPxIYNheLiYl5//XWioqIoKChgxIgRjB49mv/7v/9j27Zt1KtXj86dO3us6+vry4YNGwDF2NWtW5eff/6Zv/71r3zyySf07NnTZPHmzZsHQHR0NKdOnWLnzp3s2LGDP//5z/zzn/80ZQ4cOJDFixcTGxtLjx49qF27NjExMURFRfH44497vY/du3fz+9//3l5rLmOtsXHrwVYIbdjwgBo1atCoUSM2btxI//796d+/P6+++ip79+5l0aJFFZLx8MMPmy9v77zzTqnr99xzDwUFBSxZsoTmzZtz6tQp2rVrV6X3YcPGjYqDBw8ybNgw87hGjRqkpqbSpUsXAHr37k1SUhIAvXr1AqBVq1acP3+ehIQEdu3axfDhwwHw8fGhffv2DBo0iClTptCmTRv+/Oc/u7TXvXt3atasacrIzMzkgQceAOCLL76guLiYoKAgAO68804AEhIS+Omnn/j4448pLCxkyJAhpqzatWtTu3ZtioqKXNrxVsfAuXPnOHLkCPfccw+gTLzOnTtHamoqnTp1AqBPnz4ex+z1119n3LhxgPI9cm/3f//3f/Hx8WHLli2kp6d7H3wbNsrAuXPnaN26NX5+fvj5+eHr60tRUZHLHDHcJJ5//nn27NnDtGnTAOjXr58p569//Stbt24FMN0uPCExMdGs169fP/74xz+6XG/UqBGZmZns3r2b/v37U7t2bXbu3MmpU6do1aqVR5k5OTn4+flRs2ZNe625jLXGxq0HWyG0YcMLBgwYwN///nc+/fRTbrvtNpKSktA0rcpMObds2WJ+//Wvf83ChQt5//330TSNqKgo7rzzTtts1MZNiy5durB161ZTsSkpKaFp06YcPHiQzp07s3fvXn7729+afrUGRITOnTszbNgwli1bBkBhYSH5+fk8/fTT1KhRg+nTp/Pjjz+6tOcuIygoyCWYgo+PD+fPn6du3brExcUB0LlzZ0JDQ3n00UfNdk6dOsWBAwcoKCggJyen1IuupzppaWmmT3CjRo3o3LkzW7ZsoVatWhQWFuLr60vTpk05evQoHTp0YO/evUycOLFS49m1a1eX+wkNDeWTTz4xzUYjIiLMl1obNspC48aNOX78OHl5eRQUFFBQUEDNmjXNOVKvXj2TobYGK1qxYoXpN5iRkcF3333Hzp07iYmJYfbs2YBiEN394zt06EB4eDgAP/30Ex07dizVp65du/Lxxx+zfft2atasyTPPPOOxnIFt27YxcuRIwF5rqnqtsXFzwvYhtGHDCwYOHMh///tf0zTG39//qu2mPfbYY7Rq1YqwsDCGDBnCP/7xjzJ3VG3YqO4YP348RUVFhIWFcdddd5GRkcGrr77KE088weDBgxk2bBht27b1WPfOO++kY8eODBs2jLvuuou//vWvHD9+nGHDhjF8+HBOnTpF7969K9WfP//5z4wcOZLJkyfTunVrAKZPn853333HiBEjGDFihLmJ07JlSyZPnsyoUaOYP3++ixxPdW677TYuXbrEgw8+SFJSEnPnzuXuu+/mrrvuMhW2+fPn88gjjzBu3DgaNmxYydEsjSVLlrB582YzyuhPP/10xTJt3Brw8fHhxRdfZOjQodxzzz0sWLAAcJ0jzZo1w9fX16uMhg0bEhQUxPDhw/niiy/M87/85S+ZNGkSS5cuNc/17duX2267jbCwMF5++WVefvnlUvIGDhxIQUEB/v7++Pn5ISJl+g9u2rSJMWPGAPZac7XXGhs3BzQRkevdCRs2bNiwYaM6IDk5meeee461a9de767YsHFNYTBM+fn59OvXj59//hkfH5/r3S2PWL16NY888sj17sYVwV5rbFxL2AyhDRs2bNiwYcOGjTIRHh7O8OHDCQ0NZdasWTesMghUe2XQho1rDZshtGHDhg0bNmzYsGHDho1bFDZDaMOGDRs2bNiwYcOGDRu3KGyF0IYNGzZs2LBhw4YNGzZuUdgKoQ0bNmzYsGHDhg0bNmzcorAVQhs2bNiwYcOGDRs2bNi4RWErhDZs2LBhw4YNGzZs2LBxi8JWCKsxXnjhBYYMGcKjjz5KYWFhpeo6HA769++Pv78/8fHxAHzxxRcMGjSIkSNHkpKSAsChQ4cYOnQogwYNYtu2bQBcvHiRBx54gLCwMP7yl7+Ukr1nzx5CQ0MZOnQokydPprCwsMpknz17lkGDBjFs2DBGjBjBmTNn2LlzJ4MGDSIsLIy4uDgAUlNTueeeexg8eDCrVq0CoLi4mMcff5whQ4Ywa9Ysr2Pz6aef0rhx4yodk+TkZBo3bszw4cMZPnw4586dqzLZABEREYwcOZK77rqLr776qkrHZPfu3Wa/77jjDp599tkqk19SUsJjjz3GkCFDCAsL49ChQ1X+PKsjLndu2/N6ltexuRrzGqrv3Lbn9bWHPa/teW3Antc2bjiIjWqJ2NhY+fWvfy0iIgsWLJDVq1dXqn5BQYGkpaXJ1KlTJS4uTgoLC2XgwIGSn58vO3fulOnTp4uIyP333y9HjhwRh8MhgwYNEhGRxYsXy4cffigiIqNHj5aUlBQX2adPn5bc3FwREXnxxRfliy++qDLZRUVFUlxcLCIi//rXv2T+/PkydOhQyczMlOPHj8vYsWNFRGTWrFny3Xffmfd16dIlCQ8Pl5deeklERJ544gnZtWtXqXEpKiqS+++/X3r16lWlY/Lf//5XJk6caB5Xpezc3FwZN26c5Ofnm+eqckysmDp1qkRERFSZ/JiYGPnVr34lIiI//PCDPPnkk1et79UFVzK37Xl9bee1yM0xt+15ffVhz2t7Xhuw5/XNM69vJtgMYTXFrl27uOeeewAYM2YMP/74Y6Xq+/r6mrtqAEePHqVLly7UqlWLwYMHs3//fgBOnz5Nx44dadCgAUFBQaSnp7u0fffdd7N7924X2bfddht16tQBoFatWhw+fLjKZPv4+FCjhvrZZmdn0759e3x8fGjYsCGtW7cmMzMTULueI0aMoGbNmvTt25f4+PgKjdmnn37KQw89RI0aNap0TAB+/PFHhgwZwh//+Mcqlb17927q1KnD+PHjuf/++zlz5kyVjomBgoIC9uzZQ9++fatMfsuWLRERRITz589Tr169q9L36oQruS97Xl/7eQ3Ve27b8/rawJ7X9rw2YM/rm2de30ywFcJqivPnz9OgQQMAAgICzIlYFfJA0fugTAQMGO1UtO3jx4+zZcsWwsLCqlR2bGwsAwYM4J133mHQoEEusmvWrElBQQGFhYXmP6KKyi4uLmbNmjU8/PDDVT4mt912G4mJifzwww+kpaXx5ZdfVpnss2fPkpiYyIYNG3jyySd55ZVXqmxMrNi6dSsjR47E4XBUmfxGjRrh6+tL586defrpp3n22WevSt+rE6ryvux5fXXnNVT/uW3P62sDe17b89qAPa9vnnl9M8FWCKspAgMDuXDhAqD8C4KCgqpMHqidPcCc1NZ2KtL2hQsXePTRR1mxYgWNGzeuUtk9e/YkKiqK+fPn8+qrr7rILioqolatWvj6+poLdUVlr1q1ikmTJpn9qsoxqV27NvXq1UPTNB544AH27dtXZbIDAwMZPHgwtWrVYuTIkfz8889VNiZWfPHFFzz00EOlxuVK5G/ZsoWaNWty+PBh1q1bx+zZs69K36sTqvK+7Hl9dec1VP+5bc/rawN7Xtvz2oA9r2+eeX0zwVYIqykGDRrE1q1bAdi8eTODBw++InkdO3bk4MGDFBQUsGvXLu68805A7ZIlJSWRnZ1NZmYmjRo1cml769atDBw40EVWUVERv/rVr3jllVfo1KlTlcouKCgwvwcEBODv709RURFZWVmcPHnSXGT69etHREQERUVFxMTE0K1bt3LHLCEhgY8//pgxY8Zw9OhRlixZUmX9zs7ONr/v2LGDe++9t8pk9+vXj4MHDyIixMbG0rVr1yobEwOFhYX89NNPhIWFUbdu3SqTLyIEBwcDavcxOzu7yvte3VCV92XP66s7r6F6z217Xl872PPantcG7Hl988zrmwrXx3XRRlXgueeek7CwMHnkkUdcnJMrirFjx8ptt90mAwcOlH/961/y2WefSWhoqNx1111y4sQJERE5cOCAhIWFSWhoqGzZskVERLKzs2XChAkyePBgef3110vJ/fjjjyUoKEiGDRsmw4YNk88++6zKZEdFRcmQIUNk+PDhMmbMGDl9+rRs375dQkNDZdCgQRIbGysiylF+1KhREhoaKh999JGIKKfwqVOnSlhYmDz99NNljk2fPn1ERKqs399884307t1bwsLC5NFHH5XCwsIqky0i8s4778iQIUNk6NChkpiYWOVj8s0337hcryr5hYWFMmnSJBk6dKgMGDBAfvzxx6vyPKsbrmRu2/PaO6p6XotU77ltz+trC3te2/PagD2vbdxo0ERErrdSasOGDRs2bNiwYcOGDRs2rj1sk1EbNmzYsGHDhg0bNmzYuEVhK4Q2bNiwYcOGDRs2bNiwcYvCVght2LBhw4YNGzZs2LBh4xaFrRDasGHDhg0bNmzYsGHDxi0KWyG0YcOGDRs2bNiwYcOGjVsUtkJow4YNGzZs2LBhw4YNG7cobIWwmiM/P5958+aRn59vy7ZlXxfZV1v+1e77jYjqOp627Gsr+2rLr66yb1RU1/G0ZV97+bZsG9cadh7Cao4LFy4QEBCAw+GgQYMGtmxb9jWXfbXlX+2+34ioruNpy762sq+2/Ooq+0ZFdR1PW/a1l2/LtnGtYTOENmzYsGHDhg0bNmzYsHGLwlYIbdiwYcOGDRs2bNiwYeMWRc3r3QEbV4aSkhIAHA5Hlcu+cOGCy6ct25Z9PeRXtWwRITs7m+bNm1Ojxo25J2bPa1v2jSC/Osm253X1eVY3g+yrLd+WrVAd5vXNAtuHsJrj2LFjtG/f/np3w4aNaoeTJ0/SsmXL690Nj7DntQ0blwd7XtuwcfPhRp7XNwtshrCaIzg4GFCTpUGDBgS8DlwExwJnmYBJQDE41nmXEzCx7Ose66wDx0Qv19aDY0IZdeeBY56Xa/8Djo8tx6+DY47r+YC3gDhw/FM/fhIIBscbEPAicNpVhov8zeAYDQF/AMdfIWABOOZarh8ERxfvfTfLLQXHdP37DHC853b93+C4V/++FRyjIOBxoJ2zvYC5bs/qcbd7ynQ+l4DHgVPg2KwfW8Y/4D3AB/gZCAXH/3jp8yPgWK2eDzvV/QMEDARHpN5Ga9VHjqi+BTwCPK73fwEwBtgPjsctco+qvuEP/AfoB47h6v7qzUnnYkYAHPOFdoWQ5qsq5YF2x0Vua5KKD8U0IY2YyDDqhaRz8Vgjara4QLugYxxZ2hN6Q7++2wFIuNiNzvUOUYQP/81vR9/a0ezjTn7PW2Tjz22cYRujCCKTYmqQT2168zMAM15bwfyZ03mz1VLq16/veZBuALjPa3D9jRnPsSoQ8KKaN+D6+/NY9p+uz/2y2/yD87dnnrsXHP92O/cWOJ6FgJHg2KY+SQNHnKWM23phrVfpfunzwOVcGDh2epnjT4Njidu5SeBYYzkeDo4I55oXMNo5h80yvcDxMwQ8C463Sq8L4Hl8XK6/BaxTfTVkMklfO+9FzekTwDxw9NLncm1V1vEHfd2MA34NjkfU/wTygDeAn9WaYvQP1HXtvYvIo/VotfkImReDuPhxI7V+5AF3Ajug5n0XKPqkAdrDF5GcujRokcbJ2k0JOJ0HebWp1zSDi8caQRy0euQIJw/eAaeg36jtOAigM4fJIoDhRPAtY3EQQAAO6pNDVw4QgIPn//wOM2bNY3WredVuXmdmQlDQ9ewVZGfDtRy2b7+FsWOdxw4HBARcu/bLRUICdO1aqSqXLkGdOq7nKnRfFWnLbcD+8Q/43e+UfICAlAO890M3ZszQiw6yNHzgAGiaaxv//Cf7+jxOjzv0Tlv78Je/cOzB52l3YAM/BIwHYGjIeRw1GhKQnQL16kFkJHTrBv7+nNeCSE9XVTt2hH/+EwYMgG4NT8Pp00p+166qjfr1udS4NceOQTctAYqLoXNnqFFDXW/aFBo2hNxciv1V/y+ePU2rLl1u6Hl9s8BmCKs5qmNEJ+1HkMEQXHyKDJ8W5ZZvxVFO0tFZ/3gh0sYX7XghANLGt3QbSYK017z34TBIp8vo/HWGMXZXLGcfSI/S53sSSSwD0U7lIS38ypQRmJ9KVu1mSp7+TMpsM0kgT4Mi1bZ2vBCKaiLtNWplXKAwogGiK7h1HJncG/ANh+lEMT6EEEcUAxjFVpYfmEnLbkdpzmmiz/alU9PDBJPBzsN3M73T28QRQnuS6Es0PhTTnNPkU4sh2nrWyXRWXphATMC9N/Scqci8rqrfQnWDtg7zd1LhOpb57v7b1z4HefgK+xQDfh0yuRRQ+s1e2w74g/SpfF+vqE/rQSZACD8RH9OvVP/c11Ur2nKIZDqbx004QRqtS7dxAMgBGQDaNugxMpJ9MQNp0+cQxfiQktQBijTIcx3zO9jHEVwXIG07BAxMxZHYjO7dfqIuuew5PoiWbZJpxUl2rx/BxAmrGMQu3uJZ/sirJNCVeTVf4L2i2Vy8UMQbAW9X+3ltw0aFsW8f9PDwj7wKkJMD/v7OzYLsbNi1C0aPVt/37IGRI13rnD+v9Dl3OQD+R3/mu/RetGwJXQr28e3pHoy98xTs3EnOvQ8jAvX/+TZMnw6HDkG7dhT7B7BkyQWefdaeM9cCtkHuLQrt3/qLinH86hXIWgfa8oqXN15iK6IMAq7K4EKnAihtfL0qIe7KoLZZ7+fn+omNlu9GGbfd9yacqFD/ykOtjAsusrXNpdsuD5rOdlREAdD+oX9u83AtRpfj5X9ILAPVdTdlUNunXlRBKSKAUxlcrp6FZmE9jO/aejWOWpLARg1yoFmPY+r3stEXNmpo+6AwrxYMzKMJJ6jjUC+uPzCUEOI4uK83a36cSjKd2cUg7um2nmAyaEIaJXm1aEsydcllSqcP+djxKHdwmEvUIZ1g4gghl7pMnrSeHaIo64f5rPxBvIFgjLc7PP0WtI+usK1/VG1ZbZGX85bfv/ZyOTLe1j8/UJ9WZVD7xK2sh988uCpY7r/9K1UGAQinlDJo3LsMAza6FteeLi3CGAdTcZ1zeV0xxgn9RSyOfhAOeeFBaH/Sy/wJj8qg9rKqf3x7Z7RXnb+9c0+3xufsRWplXDDb0F4FwvU/gDxIzm+rPulMHXLVnA8Hv7aZLv8jjtCDPuykjiNTyVsO7YYdwBHeDPIgl7qcpSnk+VKHXOqQy7gJX3CWpvhQzCOs5jTNWfLIC8wrWkgWgVzCjZ65iXAVXA5vaGRnux5/++316ccNj8tQBg0FzYqN+vqUnQ189ZVSNHXUT47j7bdh506lDH76qTo3MjBGlY9zmms0bAgffgjbjHV4/Xr8C8/j/91XcOwYJSXQJegsZGYytsNRPv2hBTLpYfzrFHP6NBwe84yizLt3h2PH8Mlx8PjEW+zHfx1hK4S3ALQZ+qfFJFTu1V9UjOOXKiHvsKsCKRNBpl1Gv4wXPf1FQVtYfh15wVL/DxVvS0brL5KJ+vHs0i+Copt3GuNk3RF3f/G0wni58/YyXhDcwJRt9MXoh/WFWZvhVPzMc0/qdXQzLW2ylz5YzX3b6nUsu3faYf1leYXl3KtOmdpCxRhA6Rd97XOgJgS0TVVyB+vyFulKdLLqt4zWyx8vNL+TCOfmtFYK+hhgGaR+0g7G5OH/2DkYpb+gJ/pBoh/n5rTmUkAQ2o9w7vhtxNJTXW+bR08iOfh2b7II5LDjDk7Siplt3iKLQO7gMEm0Z1TANi5Rl57EUp9sQohjysh1rFozkdoUEE1fNjGWaoXE8otoj6pPmVo50doQtxOHPJTx8puT33mRqSsy2p/UPPMIvR3tD+q7VsYjkWf0z6csbbytlBL5tev6JiNL1y/Vv0ct363zz8t64qlv2t2uc1Xm6+etip5lLOUV1/qim5lqc0B7CLRQzHnrqT7o87Sf/t1NibYqwsY4ya/1a5+gfkOHVD+0P6hjbbxqGyybDi31+of0Ou/oz/MQlLxTj4JgfYc+Uf+f0da1n7k5ddX68AEcHd8DWioZlwKCoKVzndJO5ZFcfDsDAvaY8o5t7gZ9BQ5BW/5LMT507/QTWTQktrgXh7mDLALNtubf+zovr55DVxKII4SbGVdqTlkVCqWhpF2LfOPu1oFjK7lke1J6SsGiyFSJvMut9/PPXi+9957XS0pD89TGvn2wfr3rubNnAfXsfHzcFO6oKMaNU19r1gTuvx969MD/2y+UuJIQfvEL/RmcPcvkyZBzewj88IN6TiEhXLqky8rI4MknITlZHWaPmAA//kjO3fdDSQmje56FwEBlI92sGZN7HkQ7cRy+/ZYGDaBTM4e6lpamTEnr1uXbXTeSLfHNDdtktJqjLBOUq21SdrnytY8u48X1AEi3yrd1veFujqZtdipOcOX3VSvjgvMlzUsbQLkmnVpMaZM27QCQimIaauKi1AIupnfaZqCD0Kb9YRdTM1AMYStOUEBt4uhHew7QlQQ28JDJnLa89ygpCzvS+IUThLCfbYyjDzsJJIs9FweQXa+xacZ6B/s4erwrJPsyY9jfyCKQk7SiKwkk05aexNKVBE7SirmPLuKdldOII4QQ4oilJ70ubGdmwNob2gTlapqWaQvVxophUng1UZk2tE+cSkyV98ODmak3M8hSdf/hXfk1y3wEdAaynHPPalINugL7lKfa3mUa66TRf+1VpYi5z1dtOcostYJsZ6l1SZfnc/YiJYfqmZuFxjPR3nYq5p76CUAOdP/dT8R/0g+GO03OtXXgO/wCTYPPcpKOaAcgrNt37EwahbTX0GJgUp+PSCeYmhRzklb819GWvNQggjqc4hGfT7hEXeIIoQ8xtOW/PP/AO7zw5TwAVvMIrThJ/wvf8XbAG7fsvLZR9TDMJqsLyuqv1Z/R/L5uHUz0Yn9vXPvqKxgzBurUcXFl3LZN+Qr6XzoHjRvDvn2cb92DunWhdm0oLARfX4iKgp9+UorojEZfQFERjBrFmaLGpKRAvxoxULcuZ4O60KAB1ClwcDg1gE6b3oZf/YoL588T0KWLPWeuAWyG8GZGdNWJ8mTiVFll0NgddlcGDbOhslCe0lRZk1eruWypa17MzlzKVCBghZYkpVlIg0UzzLrcAlgYJl0e5b3q+gmUUgYBl+duMoeRvl7ZkCacgDct13Q2VLrpjEukhT393NlPF9M7f2Wma1UG70CZnZxb1JoER1fi6IeWJBw73I04QriNY3S8dx9EQ8qBjtATmnOaYj3WVYKjK99vH0edepcYziaI9qMVRymgNqFtduDf9xwJdCWDYOqSSwJdKcKHXOpQl1zmPrqIBStnk0sdmnCWYnzwoZgDVC5YwI0Kgxkrt9yjbidi1UdZilplTMBL1X3b+d29DZPN8yC/osqgdr/+ub7scmBhTj2885SlDGovO9c8T8qg+5jKVOVHZ517jjd0k2qd5S9vPbauKdonSqaxNhr9Nyw5XJTBl5VsY60xLC3McdruJvuAKqutc5435BU3tSiDc5zPxFAGW3FUmYvu09nNOUCgfm/REP9yP2ikTM7NtacRFL7RgJS3OyomMhp2cLdSBo8X0qzPMRLoyvf7xhGVP4A7OExeTl3IgYK8Wrxz4Hl+YAgnaEUGwTz/6Dv85cuZNOc0zTnNsygrgY+LK7nLaMNGOTCUq/PnL1/G5dbNyPByYcECLxdUfzds8HzNyjKb363KoM4qnj+PEjJxInz3ndLqVq+G+HjGjnWa77ZuDf5LXldRZAB8fGjYUCmD/Pwzy5ZBfDwMaHmKmQ+dVexj586K/k1P57YTUfTrWQjp6ZCURNNGxVy4AGdyVeeyH38GUlMhJqasYbJRlRAb1RoOh0MAcTgcFa7Dsstri7ki7Ky8fNZWUP5n+uebletXRWHIdzm32O34HbfjeZbvsyzf5+qfiSUVb39xxcsQXrp9AwF5Z7zXf1//fM7t/CbnNUMuKZfK7CNr1XjwhuXcRrfy8c56bHT2l416m2tVuxxSZXzTHUKESHfZI8SLEC3SRg4KyQXCClU3VLYJKZeErSLtJN7ZVoTIOFkjk2W5BOSdkanyroTJFvFNd8gUWSrPyzyZIy/LIpkhMgxZI+NkhUyS+TJbJspKmSJLZaKslP9zzKj0nLnWqMi8ZpYIM69eH9znwhXLe1H/fKPsclfUhv679zRvvNZxX682lVFWXwP4bSXkz3L9LHV9rgiPlSNjgXPNKXVNH0/muf4eWCXCfW5l3dZvItyOjWe01dm3NnLQtcwqkWaSJCIiflkZzjrhaj4T4azfRWLU3N4pMkI2CLFqTWgpR0REXw9WifSWHdJDdgux6vsI2SD+OWkSVJQivWWHTJDVMk+eFxmATJIVMkMWSXfZI2GyRSbKSgmVbfJLx9KbYl5XN1y4cO3aysyseNlvvrl6/agqlHU/1muVue+ykJ2tPrOyRJYscb124YLz3N69zuealSUicXGSlaV/F5ENG0Q+09+nEhNV2QsXRNLTnfLy8kSkqEgkLU0kJ0ckJUVOnhQ5dkxEdu0SiY4WOX1aSkpECgp0oQkJ6rOoSPW1qEgc0dE33Zy5UWEzhLcYtKe9+/sZ/iTeIPOBeLc6OuukPavYI22fq3ztD25BIN7GI7R/67vWT+LRj8ks5852lAFtkfJVMfvvxtZpL5duy50NcPH9sd67Ue99t+A11p14NxZSninN6rgzgvKMblo2QS/rYSwcs5qVPmnUN0zSLEW05boP5VPKvEtbp+5LWvip43/r57e51pOJqn15wWIWFq9M6LQndZawm37P8TqL+CtVzC8sE/+wc6r/YeDb6ALEQ2FWfYLCThF/uB81Gl2E9yErPxBp40v3qT/Rk0iizg6AeD8CwlIpxgftI+jKXmgEGQQTxQAG1I4ijhAKqMWC4JeoTT5dSSCQ8/z+kff4W8QMfmAICXQljhD8ySaJ9oxmM7N5w+v4VSvEWnzR7r9ycdagQFC+j6DHa2X49crroN2NR6bM6suojXe79hu3Yzd3MWNN0D4C0VNZGPNWC/XQlttYua+HJot/t6WOsTbGOj89+vx68DU2/H/lLQtbaL0+H+Rfzvv25LMpLzn9FEFfb/+kPk2/6ljM+ae9qh/r/dXG62UtVh3aelz8yEvd30OqzeNPdzZ9FrU/AI0gdUY7tCQh77MgaKTWfd4EGhWqlBONlBnq2eKmqmIe7Lk4ABrlKYuAf3REexUK32xA0K9OUZsCfCgirMd3xBDG90n30rNeLH19ohnNFgawh1ce/Qt/ilRsYQx9yKcWgWSxbv0UxrOBIMq3NKluuFzftWuJsrIBVKr/FWCC3CNYloWK+B26B6+5GiirDU/3Y/homtd+/tn8fukScOaMMuMEl+AvZcGM9OmvZAQEwMyZOP0Xv/qK+jlneOwxOHoUetXYR2SkYikD/vR7Dvt2J6BGNm++CVy8yLhx8PCgk7BjB0VFKgtF/S3rCN61gcJC4K232LULUs74cDC9MTlSD1q0oOXFw9ye/B8VNKZJE7L9b0MrKVbsoa8v5OZCSAhSwwf/f38OJSUql4WNa4PrrZHauDK47zhWhMG72vDExFWJXJ2xMHb0PTGdFWHhrLIq1f6LFSizyrk7XpGyLscV7LtZ3m2cu0iMOu82Lu0kvjQToLOwJsNnYS+CilJK9cs4Z8gxmcjEEnXPy9R9+2VluNQNyDsjpFwyGQERUUyAUUdnD0NlW2nmINJ5X8PkW2kpR6SH7JYRskHGyRppIwdlkcyQybJcOkqshMs9Ij2RhTJT5sjLMkI2yD0SLuNkjfhlZch0WSzz5Hnh4NkbfsexokyCOxPstVwZVgHemCuRq8jWh1u+u7F5LNA/3X6zpWTsrJq1xmDnWOHZCsBjHYP1K6P9UtYHL4rJgle6j16eA2t1dn5uxZhXk010K+vNioMF6h7ZpOa2Mb9ZofpErJqrIqKYwHi13rSUI9JMkoR3RGqk5gixSl5jOS4iIjNloTSW4+KfkyZ+WRkSJluksRyXSbJCxso6CZVtMlFWCoklsk7GirRCXpNZMkFWS0eJlWmyRIKKUmSEbJBQ2SYjZIO0dUTeNPP6ZoDBJhkw2KlrhWvJXFY1qmqsvI3BhQsiubkikprqemHvXpHYWNfzycnyzTcic+eqv61bRWTJElmzxll//35n8YICETlxQgoKRA4dUmWSk0U2bRKRb75Rv4u0NMnNVfd54YKInD4tUlAge/aISEKCrF4tIikpIrGxsn79rTNnrjdshvAmw+UGkdFmeN69dinzm7Kvm30wfFm8ROasDMtn1nlbMRba56gIeU+qnX0zoqH+6S3wQak+6uxHpSKVvl6BMr8uHenQyoqa/V2Iuo+3MSP8GX0vyzfMOnamH5AemCWB3upLomu5JLo5/YLWY0YN1BY6fTPNKKZzIHNZCzPHo/ay6lfmc3qKkEOYUQu1t5XfIC2B4ULjkSfISwxyibbqONSM3i2iSXm5I9ofFJOwL2agqtMSujy1l5adjvJf2tJs4jFqUeAcr5Z5ihkEkmnLH3mVriRwO8kADGIXb/AigWTxf8xnwugtrP/5HpqSRjE+FFCbtiSTQTAPBqxj6eFnqE82o5pv8T7ANyi8pW8wGDGXsh6i9Xq1Crjb+ew9ogIRTkvJ/BPlp6SwyJVXXK0TTD+5YWWvSTK4/CAq7myjRzn/0j+nuo1Fchl13tLnRhntW9ci7Tdq/ZCp5a9/HqMWuz0HbaEaY5mot5PoZArNNeZuD2xuom4ZYZFnRiHVv5ts4Dr9WSQq1jTv/SDy3g9SbGAi+D2RScseRync2AAtCiiqCe9DIOdJOdWK1OXtCPrtKer656popT/CuX+3RnsbNjOacx+0Juf9xgwN2EF7EqlNPrsYRBwhtOIkTUhjUvuPeSDsW748MZZs6nOSVhw90IM65OLjowLQnKQVDckiFC/5WWxcFwQEoJzIdFiDnXj1j6tCXG4e86ud4qMi8s2xsoxfmWOm+/+5yy4qUp8bNzp9GY28gnU2fQVNmzojhIIKM9qyJU/ObcrGjYqMjM9uw9i2B6ldG+bPymAk2zj/65mKgf3wQzZsgJBm5yAujnPnwDf8C4iMxDfiO+rVA44dow3HGd08jpXpYykoAPbvB1SgmfpZJ1UC+717adkSaNmSyX2P8u3+FuDjQ3Bw+eNlo4pwvTVSG1eG8nYcPe1Il/KZ8eRb52HHuKwdc49tl7PDX1mUxVZUhvEzdrQr1baXe/HGvFSGWTEZzwVllNF9gyrKCLnUjbR8jy49VrwowhP691gR/5w0Jxv7jmt9/5w0aSzHhcU686jv/Bu+fsyz+B9t0pm+Q4oF9M9JU2zBPDFlEK3/rdAZn0OqTm/ZIUFFKdJO4iVMtsjzMk9my3wJky0yUxbKYpku02WxzJLXZLVMEHkfWSkTTfZgiiyVeyTcLG98byzHZZRj5Q2/43i1mQReVOPu8ZrBHr/v+XqF26gEe1cWSylS+d99ZXwILwcuDKfhT3yZ7J8px0ufzflUyXtyt0Awzy/T56m7n3G4zjQmF5Suc0jJM9nA99W64JeVIUToDL/uX8xO5WNo+GKarOQyZZHQRWJMv0TDD3isrJPeskPGyjqZJktktsyX+TJb5H3lM0hiidwj4RJUlGL6FnaXPapfyQXSRWJksGPtLT+vbdz82LDB+7XMTFF+eFbExanzHhwRFy/WmUID+/dLZqZy75P0dFmzRuTrr9Wlr79WfybraLCICQki+/dLdLRyFxQR5Tt46JAcOaLalx9+kKwsvUpqqhQViaIa09KUwF27lJy0NMVQfv+9SGys7N8vkpJiz5lrBZshvMnhKb2DTMOMcql95HmX21NUPqsPiye4s22l/FPKgTcWxJTnIaeZyQxWIBKgAY+ROSmb1ZBhnv20XPwln7T4BKZYzlsZQn2MrCyOIUNewpn83Ugub7CsujyPjNAfMCMuatvUmLj4IVn6In10pvVJSx86AOOcZXNWNXbWSQFWOWVn12usojOmwLF93SBV3XMS3RSblwJ0UOyijIbClAaQAhM6fUp2vcYAtHnlEOe2t6bNM4do2eco+Ks+dBm8l2md3qEwpQF7o8Lo6fMzrThJVxL4nIdJpD21yKc+OZylKRkEE0Ick0eu59OnJrCLQfQlhjs4zOcZ6kfdipPE0BcfiskgmF78zDp+WXoQqxm0Jz2zX2VFz7VCXqdUmhHzmj7P3FMkeLMQ8JRYXlvkwWfXyHnn7hP4UDksJc7fvfscLJWPT79u9f315PNo9Q90OV+BXKgAvGP5nuj2achyYzeNfIba/ZTKbaiF4szN6FZPRuoMo1suQ/A89tZ+Wf0tte1qTZRpuqy2rswsh3R/Rj09jYuFh56XsPCdBmqNS1R/zQPOQEthd9JdLmVTt7fDb2CmijQ6BoKLT9F42gn8WmZSH+VU9Qu+JI4QsqlPMm3pykF8KKYWBfhQzNyRi1jw1GyCyWBi+0/IpS4FebXIOdSYzMQWZBFIm06H6N9mF4Fk8eNqLw/1JsB3313vHtx4KCy83j3wgDJyCnpEBX0Arbj7blRKCB3ffYfJ8jVsCN+ldHGt0L278kHUHRHNpPGAnx/Uid3tPFFQgJ8f9Gl+BoKDGTUKxrdU9zTe7zvGd00iMVH3SczMhG3b2HyiC9vSQujaFRrXvQgXL7Iv3geaN6dj20K4/XZo3ZoTJ6ApZ6FJE3zSz3LuzpE4ajWG6Gj+2ywUkpJg61YVibRrVw7W6kGHDpfP9Nq4DFxvjdTGlaGsHcfK+smZ0eIqETmzqlCZvpoMRnTpcyLOnfoyfaMWlO1X5bHOE5UrXyGZ+i6+6ZPn7ttj8VvkDQtTuMo7g8ObznKmz094aZ8mlzpTLN/X6jKMvs2z+HXpzLFvukOxepFu9TZZvoerCIX+OWrbkEjFQATknZGOoqjFZpKknoXuS9hbdpjRT9momIdmkiQ9ZLd0lz0yUVbKIpkh82W2zJfZ4qiNLJfJMktek8ZyXBbJDOkvERImW2SYfCszZJHMlIVCcoHUSM2RgLwzN42vUWUiXd5oKGWl4GFumZF2vTDn7hFvXa5Z2K/K+ua6yHGzijDG3BoV1Gv0UA+MXqUsB8I9nLuv9DnzmhFh1a0NIyKoWa6M8TAiGLNRZ5GN+bzK+X+BZaqNZpKkyiSWqPXlM53l36SfW6sziId0iwDDXznlkjSW4yZTOFFWSmM5LpNlucyS1+Q1mSVHwLQKmCQrFAOZWKIilaZcEr+sDBkhG6SdxCumcJMI6258JsFmCG14QlX4DJblM3nokPp0YQPd6mRni8jatYrVE0XUffmlKAdBw0kwJ0e2bBH5+99FTp4Ukbw801f0m29EJDNTEhJUhNHvv9frHjokUlIiqal6G6mpkpoq8vHHeqVDh5Ss/ftF1qwRSU2VTZtEtmwRkeRkcURE2HPmGsFmCG9SaD8CRZWrY/jISXut7ILltV2e/xCY+ezMtstJ/OxS1mAw+jh39K3socGKmn5xHlxL5CXvflUu/bSwnvJhxfvoUZaFfTDysJl5vnQ2xvQDMnIBWvwWzWiCej2vSa7DnF8vBQSp8pZ8cGZk2OU6a2D4LCWJ+lLkbENbpI6NZNi+wy8ApVnWWhkXaDfxAEQon8Z2Ew8AUIwPOYmNqX/xHDIAguadAuDovh5oUZD6Yzv6v7QdiiCowymOXOwERT4mgx1MBq05yRB+YDSbacVJADpxmJeCF/H3vNl8wy/IpS6j2Mrf+X8U4UN7Eom52If3tv+eHQxlXJtw+jaNpn3tRJLj3HZQqynkvSur741dKisXpks5NzatLN8492icxtwzfoue5pbLb9aDX62ZG9MtB6n2qiuT7smvuML+0PNdGTtjzOVflr57YTddWMpnlRyZreabMb/NyKIeIjyXyuH4B5CvcMnhaOYzdYO2zvs1RlnKJYnpgwzgeLGZylN4rypnRFylM7BVc5GROqedWp+KNOisM8KbgM6FsFhDJurrTyo0Ip2gzmrus9WP4mIfEjM6AOBPNr/hXzTnNLUo4MXgxayVWWRTnywC2cUgAslC2mtkEciEFl9xe0Ay338yjmMx3Yg/0A9awuhRX3m5YRu3Cq4kX+DVQIX8EePivCaTB2eU0owMxcwZeQD/8x/Xcu5MmtU3sFMn5UdYp45rmRUrnFFNRYChQ+mYFwdAjx5w/y+LISQENE2Rn8eOcffd8PTT0NLnDLv31iZRt4wICwNSU+nS4BS1d/2Hu8IKOdMoBFq2hAMHaBpUyMWLEJfWFD8/eLRnHJtrjIVOnWipneLDyBDeS38IfviB0TnruLvRz3DhAq9926sCg2ijKmArhDcpZHDFA6wAHkOdVyQgg8e2jYAtZZlglhMMosJILr+IDC7bFKysa9YXS+1V9ZKlLXR9gbO+XGoHypBlVejcUnOY359Ubbgn6TZfetu6HXtqZwBmOgKX88/ogSoSnX2QYXrZUUCihjZDfzZ6OyTrL8Ufqe+GIqjF6NcGqGKFLzbgWFQ3GAUBo1JJohskQ8qfOtKsxzFykhujRUFzn9N0rZ1Asx7HoKaSkU19SFbX8vNqQ7Iv3Z/6iYBRqeRShz3HB/HO4efpxGGyqU8rTvLQHRtZm6HsXO/gCF1JIJv6hBBHIzIIz7+fkHpx0LaQw447OEkrTtOcmhTTLiTO++DdoHA3e7ycwEzu8GYCLq94NrMsVe4Ft+OVZZT1pjR5MAMvVeal0sqvi8n1S5bzY12PvaIywXLcTUE/B22Is+/e1kmXAFBvOZVeWWLZCNKTSMsXlnpR+qdbih4zpcY055rhsimUqAeCma2+y1NKkT5DO2eS+g+A9y3r1ywNudeyBiViBppimVrDtc3ALF3+HL1MD6CDLmeW+tPuUueY5UvvJTtpxVF6EknAwFTqkEvmxhY04QTTp75NZnJzWgWfpD7Z7GEAh7mDnsSysOk8XsyYRxpNzDkLUJ9shvAde/eFEZF/l9oYGiiQCAEdUmnT7RA+ld0BtXHToTJpKS4XlQk6Y00G7xUhIWVeLilRn8HBKtjM2LHA+fPcdZezL+6fHD7sqvytX8+4cc7DDRuUovl06/XU/tqy+DRurExB169XqS1++1v4xS/g/Hl6nVjPM8tCyMnR+9CoERkZ0K4dIMK77wIZGXyX0IJPU++CDz7gtmZCfs165HfsDocP07SJENLgOAH7d0CDBnTurJufBgby5C/PUlwMOWMfgho1yOnYC7p3p3//CoyhjSqBrRBWEUpKSnjssccYMmQIYWFhHDp0iJ07dzJo0CDCwsKIi1Mvoampqdxzzz0MHjyYVauUc1ZxcTGPP/44Q4YMYdasWVfUD+vucWUgnyrFxurHZ7ysmLIr+RJaUdbPW5/NaHdl3JM3lqQUI/GC53LlXXMp95J6yZIXXF/gjCiFAHxWMVkucg3/qBn6S2Ogh0J99bKz9Ze3cR7KWODODmgfqPGUqUq+lfXQJqvzMtrCgBg+pP46O+OPq1/pKv2awS4Eqr+WI4/i+KyZ8oUcJxAITUlT7MBnEP95P7IIpD7Zpv/gfx1t4T51ra5/LvhDOsHUqZ1LfbIJaxPBlE4fcp5AQojjoS4b+eLIOE7SirrkApBIe5pyllzqkEgHflH7G07TnI5tErgzII6mnCXlQEcSLnblfHHFw5bdCPNa+4RSEW4N5ctkmMpgvNz91SqCikTUrQgM9hnU78z0I6yor54XeJuz8m0F6+8ofc4bYypuO/HysKpv+i9b1klj3dHmWJ6Rxe+xQoq2vsnivqFnfcbmmvGqkz2VryxzNFBX0CJ1JVEnz+QplM+uv2vf5a/6ZlagLvdUnioTqcrKDr3N+yy/jUjo+MU+mAs8qK7hr74n5XcgJakD+/49EEfnZmrTJxoK8mvxAc8wu/2rHDvcjeac5j7CGcAeprRbx6qzEynGh7M0JZAsztIEgP9wF7nUoUePSByHmlGEDyRqtHv4AI7IZhz/qDPfpv2i/MG14EaY21eCqx0N04ZnGEre1WQjs7Od8t2VyuxsTM3XuFZK8ezUyeXQMVyZG2zWc82GGVZEEybAQw9x/ryFYdy4kZ9bT2BJyv2cXfAhPPKIOh8YSF/9PWT1aiA8nBYtoOGpeLJzNF54AXZIGHcHxTD5wULkdzMpLNJUjkFQvoRHjkCjRqr/p0/Txu8sJ0+i8g8WFdGvH/hHbIThw1Wd+HgGDqzU0Nm4Elxvm9WbBTExMfKrX/1KRER++OEHefLJJ2Xo0KGSmZkpx48fl7Fjx4qIyKxZs+S7776TwsJCGThwoFy6dEnCw8PlpZdeEhGRJ554Qnbt2lXhdj35JBh+IJ5wpZHwrgesuRWJLd/3ryzfIq91yojweTmoiE+kNQqgNaqr6SO5rHI+RyKen68RCdRor5RP0TynH5QZ8dQSaZDFzvsx8ojxvpi+gb1lh/IZ0vMQtpQjznyFm0QmyGqzX+NkjTMPYWKJ8L7KcThNlsgkWSE9ZLf456TJZFkuU+VdGSvrZIosldkyX1bKRJFhyGKZLtNkicyS12SirJQRskHCZItMluXSQ3ZLqGyTcbLGzGnIYhXZcJoskVDZJr9wLKuwT8KNNK/Lw5X4ynmU5yVKZYXru81Dq79ppWV5i8Dpwc/O5fplROV1qV/GPL6S8TH9tZ8o7TdslvGwJrHW+/rmvlYw0+kbbEb6jBcz+mup/I9blV92qfyoa3V/QsOnc6PuU7hY/1ugrwERarxCZZuwQGSsrJOWckS6yx7pIjFqHUguEDap+UiEqrdYpot0duYZfF7mmT6GY2WdGYk0VLZJb9kh3WWPijz6omW9iq38nLkec9v2IawapKdf7x54hodAnlcOI8ynjqws5/0b7Vnb9TQ2X38tpaKPZmXpF/budT33/PNOeUVFIjt2SHq6yIoVqp3PPhORyEiR1FTJzBRZtkxEwsNF5s9XTol//7uSWVAgmZl6XsKSEjl9WpSfYEGBHDmifBAPHdJ9EYuKJC5ONXnhgi5PVDv2nLl2sBnCKkLLli0REUSE8+fPU69ePXx8fGjYsCGtW7cmMzMTgD179jBixAhq1qxJ3759iY+PZ9euXdxzzz0AjBkzhh9/vLJ8Slm1m3m/GOj8akS0vF4wTKNczn1e+pw1t6L0qIDvX6Droc/Zi+X2pSJmZpVhNSrCjhpmY9pmV/bN9JGcVtqkzt2MzMgXaNb1FFW2B7TngPIJPJXHGdq5Xn8FeC7PbBPALzAbLQrqODJp+cxRuE9dT6O1KvcU5MQ2plbGBWIIg1gNGQl5a4NIOdzRjDDbcvRR6pOD/4PnaM8BNh6/T5mBBULH9vuZ+NQqstIDiaYvzTnNKLYSUi+O+mTTipP0IZpL1KErCUwJWceqiInkU4sBROFDMYfpRH2yGUAUQ/iBDILZfWAEG7c/RMr6jmin8ujxTCQJ9Gar7jzl8EjBesaNNK/d4f57rIyJeIVQs/wiZcHw8TOx8wpkeYiwCaX97Epd9xCVtyLQTunz4XelzbNrZSg/WvzKqL/O8t2DebfJsvmVYaFgkW/6HE8sPa7GGuC+VsgSpwyjDemmGE7tH5hWBiH8pK6NREWe9XM1fZeJen91WY3vPaH6/Qw0e+YYQS+eIim/A+OGfUGb3x1i9+ERBL14isN0ohYF1CKf8wSSTX1C2+xg2uh3qEUBi4c9xXO8yTN3LOXtg9PJpj5H6MRZmjCUH6hFAdnU5wzNiXb04XBxJ/Z+EkY6wayJmaoi5errlX+Hc/wflaO1b+S5baNs3Ki56a6Kyep4V5v0gAAIjljn0p7ZbkwMwQVnPIrIadXFJTJrQIC6UHyn00cv4MhPsHAhp04p38KYWB/WnQ1jzRqYOuoUDY/F0KQJXLpzAKSl0XDnBkXm9e0Lf/gDREfzeZOnSWnci+IavjT0L1QM4T/+wW2NCvlPegjk5dGx5DAtD35Hu3Zw9CjkF/mwY4eKHFu/Poq5BGjZ0kixaOMawFYIqwiNGjXC19eXzp078/TTT/Pss8/SoIEz8EbNmjUpKCigsLCQGjXUsAcEBJCZmcn58+fNssY5b8jPz+fChQsuf5WB9QVKOpW+7klJu1owTKNczj3s+jJVWWif4PIiWyvjAsVN612+QAsqalrq0p8KmPCagRsq0gf3l/6axUD5Su+xA8oxSFr4Uf/iOZdr2j/UeSsuBQQhA9RnyqlW1NDbcenLYOVTqG0Gv1GZ3ME+mk07hnSCkWxEOwxtSWYlTzK63mbu4j/0bhNFc04TMCqVpqRxmuY81/RNmnOaxaeeZTOj8aGYWHqSQ322MYqRbOXRwE/5Z9xkYulJHHcy/fBK8qmll+2FD8Us5EXak0SXbnuRYTBswiakhR/7TvVE+xEGEMXuqBG05niFx/tGmtfaZsv3Ty7v91gplKHweEJ5wWgq4i9YWWjbyi9Tqs5yp5KmxVjOW4KrWOeDi4/iIqcfrXtqHuvzsa5BRn1PG0qyxOlr7W7mLbNRSeBx3QTTtjvvW9uGmSbCHdocp9+imWboA3Wf8jvMtCPxSX1VupoovS9+zv5rH6iUEdqrap3StqtNoR4TI/XbLMbHpxhHcjMiLg7Hh2JGdNpIZmILMvKDOfZ5N/Z+FEZNionJ70t0hkoB8yxvkUh7hmjr+fTIBD7mUWLogw/FRHAX0fTFhyLak8iWRROoWbOYzLkt8B1zgdTjrZA+MJxN1HGoOZWT2og/UwF7XAuuxdy+0v/XNm5OuCSD9wAj0IvXuhM95AUD6NMHbrvN4yV/f/A1loqff1ZtfPEFPj6YaSwude8HQPc6SdTe9R/61I5n4j3ZDBoEJ0taAHBX6qfUWbYEGjTg0qjxtPc/q+qW1OaP393Fw0PPEBioktoTH49WVMinwTNh504GDYJ9x+pDhw6QlYVv6knuin2L2rVhxsCf8fWF5cudqTHiMluYuqGNqw9bIawibNmyhZo1a3L48GHWrVvH7NmzXRb/oqIiatWqha+vLyW6l7DD4SAoKIjAwECzrHHOG15//XUCAgLMv1atWlXpfViVNO2jitUxXlqqrA9e1jqPbbu/EPrj8iLrLefgtYI3NtN4Eb2Dyx88Lcr54lrXP7fsfuiBIrR/q1yC2ueWl+EyIpxp21QbVqV6ANsJzE8FYDTrwV8pjkfoQWs9Cug2xiGdoC65aNvhB4bSipPEZdxJNvUZX3sDCcVdGcIO3r34v2QRyD0tVBTREOIIIY6TtOIpPmDGnz9iWdZUvuEXnKUpybQFv0L2MICzNGE0m9nFIOqSSxpNOPhRbwAS6Kqim7bwA3+IIwSiYQsV18BvpHlt3ThwDzp0uSgVodOi1JTHvrnDG4vnte1K/PStypJV8ZSR5dRbpCtQlk0mmeZU0qy5GEsxmp7g75TrDpfn42HszAjCy12ZfvmdPpc9RA2WHq7H2p9QgaBGQlf2ln3//qWDz8hTpe9T2it2XwagLAH81Gah9jnUuO8iGT4tnEzjMNXXfdsGUivjAifpyLnjt9Gy01Hq1LtEW/5rzv0+taOZ9PBH0Bf6EM2DtdfSNTiB/zCcbOqz5IUXWCgLSaMpe7eHseXwBHKpy+mM5tQll6aksYIZ4A916l0Cf7WeSxtftCQhrjiErgEJqmN++QSmlW8JYsW1mNtX+/91dUdOzvXuwfWBe7RPd9SuXbXtWRXQ/HygVy/VxunT6qSuYNb5+nOV87J9e4iM5KdL3cnR6tOjcz6tWgF9+vBFzclE9X8ajhxRkU/rNYXcXOpknuLVV+FS4G34Z5/hxx+BnTth/34aNQLuuINjx6BHh4soLRQKm7WicKbueN2rF/n5MG0aHDumTu3adYPmm7xJYSuEVQQRIVi3Y2jUqBHZ2dkUFRWRlZXFyZMnzX8Y/fr1IyIigqKiImJiYujWrRuDBg1i69atAGzevJnBgwd7bWfOnDk4HA7z7+TJk1fvnnTzQ09pG1zK9Sj7OsAj/PPKO+SpbfcXopoV648V7maXl4vymE2r8ip91LgeoWKd9RRC3qq8G0nfzfIelHntR/UyqG1HjVMfCMxPNZ9zew649FE7rMoZSe+bcALteCFRDDPNkqOL+7rc2551w/A5exHteCHaqTy2HJ7AuGFfMIAovuJ+fGoW6eaeRWRGtOCD/KfI2dnYNP80rmVTny4kMDVsDR/93yRW8j90IYEMggkmnRFtNtOENG4nmcN0MqMRJtCbNlMP0Z4DnNvemv71oujKXib3+Cc+FNPld3s5RsVfyqrzvK4I2+9uKl0ZtvpK4WmeemPUXZSlwEq0MVtXoMrZZDLNQMuTZyhWFWQ7te0eZEyj1D14spbw2L5F6U6gt+c29efe+KUTzuAz65UCWWZfT+UhLfyca2oghDTVI/L+Ks90MZABat0tjNatAwKzOUlH6pNNAl3pSSQPsoptjGPN9qn077ad+uSQT20e4RN+ywfMvGM57yycRl9i+Be/ocuwvczutIBjSV2pH5hNOo1IoCttOUTHp/bxMJ9BILTiKABh7beSmRpMDGHcwT5l+RBQOe3iWszta/n/ujqirHQLNjzDqkyeO+e9nLc6OTnwV31dWN/2GTOtBQAPP8zdJ5Yrmu5//1cFeTlzFPbuZdEidfqhh2BA5rfEBN1Ny9rnqFMH1id0JCmvBRcuqGT3f1xyGw83+Q889hg7cvtwd52dcOECXZqdN/t9bvhD+PqC76YNZGSo5nNzgYwMnnxSBdV56ikLq2nj6uO6eS/eZCgsLJRJkybJ0KFDZcCAAfLjjz/K9u3bJTQ0VAYNGiSxsSqyx+nTp2XUqFESGhoqH330kVl36tSpEhYWJk8//XSl2q2ow21lk7CLVE2QCja5BoW5UVGRIDDXGqwt+7kZSaM9Xov1cE4PRuEeiMP6nI3gNh0l1jWYj5GkPtq1rm+6+t3xmR6QYplKMN9O4lUAi0iRYfKtdJEYdS65QLrLHlkqUyRUtsk9Ei73SLhMkyUyRZZKF4mRhTJTlsoUke7IXJkjE2WlzJLXZK7MkanyrjSTJAnIO6OCW2wUGSEbJKgoRUi5JESqoEpGgJveskNILpDGclwmykrxTXdUykn9Rp/XVxusuLy1o5Sc9ys3x3j/ytu8ElQ2YIxxb35ZGeXW5R1LkJdygt4YydzN4xe9lPOyVjPT8n2r/mkJSlPWOLNCf256vVDZZgaLMq+nXHImno9W836EbJDGclwmyQrpIjESKtukv0TIWFknz8s8kduRRTJDOkqsTJfFMk2WmGvZdFlsyu0vESr4zGLnvbNWb9dtXALyzsgvHUsrNWeux9y+Uea1japHbq6YSdorjVgP/7ArCWvb5QXdycx0JqV//30RM6KLiMi77yoBaWmya5d+7e9/l8REETlxQiW5j4sTycxU3/fsEUlLk4ICUWVSUiQ3V1R2+vnzRUTkjTdUe998o8YpOlqcye7XrlV9iYsrNQ6HDtlz5lrCVgirOa7XZPEWrbSsCKcVlm1E2bzCl0JPL1tXFBlwZjnX3aL21UjNcb1uWetKRfJboaL1eYsqarTNc5aooYklrmUsyhobnQojO/VjfTyNlylDgWKjinYookcNNKIJrtVfXneqF11TboTnfvrnpAkRKmqof06aBOSdkXYSr17qDom0kYMyTZZIb9khjeW4y0viMPlWJstymS3zVdTBjshSmSKTZIVMkyXSXyJkuiyWybJcmkmSdJc9zvuJVNEKfdMd4pvuUJsQKZecY6Ertn5ZGUKsyB2O7Tf8P5jKzuvL3XThMQ/nvES9rAp4nJNelByXMrMuX365dR68jDq/rURZS985VLq+oXB5rW/Z+OFXeoRPy/rLAtUGc0W6yx7Xul6UcOY627a2b30WzBNntOB41WaobHNuDs1Tmz2G8uafkyYjZIOKJrpVZKKsNP+my2KZIktFWiHPyzxZKDOlh+wW33SHkplcIAF5Z8woxiL6fI1Xa05jOa7Wq1jnb90lMnNiSbV4cawOfbxZcNnKWQVxpRFFDYVMRET27nU9tso3FCcL3AKPlpbp1jlvY7F3r4js2SMbNohTGXv3Xfn733VhJ06IpKfLhg0qsKh8/LFIWprs369kFhSIyJEjUlIiImlpKjjokSMiKSnqLzxc9anE+a6ydat+T7qcLVtcxyI31/ndVgivLWyTURteUVaQCE/RLKGcCKcVhBll04NPTXlw8c3xEGHQk++Vt8AUpUxJy4oq+BEwxnL8DyhuWs81gbbFRM69HzJVN9/zd/onaUlSqm35Kyo3GEC05irD4g9FpNP8TwYrueZ46vXbtUhSpmqRzuAT8ozyf9KWqzbld6r+pQBlPiX36iZ4s5UZmnZY3Xtw8Slq+RXg2/0CmZEtyK7XGEdkM9IuNqEJaeBXSHNO84njEQqoTW3yGU4EGQSTTX0uUcf0H3zmlaW8fWQ65wmkCWf1SIUFxBHChovjSY1pR/z2fjBGmaXiB3EZd1K4qgEFwQ2o0fMioS12MZxNjGQjMlhFS70UEIR/h3PUono7JbhHmgVcIvGWW9+SG9Alh6ZxroxgNVdqXm2aMOoBXDzlWDTb+tHiqxdYOfmmjD94LueCcszWtDmlx1zeU303zMQ9RRI1gsXIWyqgjDZH9837E675U6M91zMR6Ppdfg3dp/7k7MtL+vn5EEc/p5wZzntrzwG0dR7GM9JVvryu31eUOu/f95yK/LwC/B88R9zFELr/+icVvOtB2L5oDONabGC/I4Q69S4Rx51coi69R+4kkQ6sS/o1TUjDh2JWvjCdR08s1T2E76Qv0dT1z6UOuUxosxbHgmacW99aBbE5gDIB1fuXRmv8A7MZ0WMjROumo/5OE+Ma/rn0Iq70Q7iFYJjdVSdczT4bCd294vCVhVlv2FCZPpr38PPPZZZ3zxtp5v0DHO16uRwb8oFSievPny8VeNTMWWjKcAt3GhCg+pmdrfqRkQHExdErZQObM/sxbhy8HdED4uOhe3eeHnWQuOT6nKnZCgkKJjQUBjRK4vy4RyE1lZCaB1WQmsPx5LfuiJZ4FJKTGTcOcm7rCDVrkpTXguXpE6h/PJ7zWRoxMartoiKgZk02RDYmJARat4a0NGDhQjinTFDRc4A2aYKrSauNq4vrrZHauDJU2GT0CvNxVQWMHV3rzq7Hcu75sTyUZ5aUmzvQbC+i7HKVQancaro5k5GTz2OdZRVjJl12541d+Eo8t7Lu0zDpFFEMkMEYmmZkv9I/F7j2lTd0U625lnMb1S69kc+QWMWG8pmTAekvEeKb7pBmkiR+WRnSQ3bLRFkpc2WOtJQjMlMWSjNJkmmyRGbKQpksy2WFTBL5E7JCJslsmS9dJEbmyfMyVtZJd9kjs2W+9JDdEpB3RnzTHeKfkya9ZYcyOdPNVFvKEekhu0VEpIfsVszCi5b8iTtFiLjxdxzd53VF2PKqmONVno9zrtuxB2aNmZ6Zystqzwtz54mFdGHUP7uCNr3lBTTYNYN91++xvPVPRLcYcDftnuWd8TOuG/DLyhDuc7K9zNLZf93CgOec/XKRMdPJ/pNySc113fTbQDNJMmWMkA3SRg5Kd9lj5gJtJ/EyTZbIdFksY2WdLJFpIq8iM2SRTJfF0l8iZIoslQmyWlrKEWkmSdJFYqSjxEpv2SFdJEYay3EJKkoxx49Ync3cqdo1TNUN1p83RUY5Vla7eW3j6uJq5iu8KjkHPcDK7n3zjfo0GMKsLNfrWVle+rV/v1kpNlZE0tPlm29c6+7dKyJpaSLh4YqUPHJEZOtW2bVLEXyJiSKpqSLZ2c7cglJSIhIXJwUFis2TtDQ5eVJn+b7+WjIzldwNG0SZn+bl6RShKHPS1FSRH35Qx6+9JtnZ6qvJGKanyx/+YM+ZawWbIbyJoL3teUdcu8uyM/+Ql7pD1N/VhBnYId17GW08pZg4o542Vt2L9jYQ7RYO/n79827QnlQ78kY9IydeqbYsQTe0UC9lLGOihTgj9Jnl/VSb2fUaqzE0wrtbA8xEl2YEtd9Yvhs5xnSmRPuTKq/db3luXfTPD9QYaTOcZUEPaR/tjBKp/dv5W9BeBXoCb6gxJBL8wjLV7ns0aP2AWTr7M87ZtvY5KldZT/Wp/QO0Z/UxeANSP29H/YvnCOp+ipIn6jHu4S/wa5aJthn2O0JoHnyaM7RjVMA2Mggmga4UU5PRbGYbo7idZIrw4XaSGcVWpj6gAsgk0JXTNKePHnCiGB/iT4VQjA+dOIwjvBmdgg9Ty6+AvYfD2MUgSIdc6pCyriPF+KB9BPs2D+TcwtYwBs6daoK2DvoP3k7DO097ftg3MiJKn9I6uh57y7mneY5CXrrc8tJBZrR+nst6lTHZrU/z3Y7foxRkCWZOvHLlPw2a2066dpf68yTfuHcrC2nck8Goa3VAHi6jzdvL6dSLam0w16BQnYmbq7ejs+/mM0x1kx8CWkPQejnry1ScqR8MRre7asul7na1BmhP60zkk2qOXwoIUvUNq4UxmOkkpAewVckzGF/tIX1Nqqmz/0kCWX4wF/xaZkKEztj+CKnHW6l+jIM0mpKVH0ggWQSTzqdJv6EVJzlMJ4LJYDj/YeYjy3nnjyrccgbB+FDMEe5g/YHJpHzUkeacxodijt7eg6T8Dhzc3ptzh1uTGd8CbSH4Lz5HjWYXoUMhtFRrVGFEA7RWkPd+EPiB72MX2Brxy3Ie1I0HT+kHKsqIVIcIna9UMPJweWkY3FGRMcrJKTtf4WUzTzoTaJJw+vFyTwGxvvjC63Nyuee33y517dtv4bvv9HyBH32EwwFjx6pznTurcj4+6vp336njgI+X4OvrJCuNtjefDoHx48nPhx6d88mpHczYJjEExG5XRGl2Nr3uuAiNG0N2tsod2KEDNGrEwIGgnT5FzZrQ1M+Bv28+viX5kKdytRZ36U5uLnRqcp6YE41pefA76qQdh7ZtaVhwll6JXzBudCGhbc+Qcq42NG8OZ8+SM2suX/zQFNq25fPP4eiDc4iKAt56i/pHYlTqiZwc5j6WUrHnYuPKcb01UhtXhrJ2HCvrg+e+m3+5uFzfP3dmqsyyXvpqMBwV8YNihWdfuMsB76s+GQyZ13JltMc8dZ0IL6zom64skBHsw12mGYRho5PNM6+9IU4fxBVq598/J035+SUXlJIhou/KG0xDuL5Tb2FXQmWbeS2oKEUFdQnXg7t8phiG/hIh02SJjJV1MlmWyz0SLpNkhbwms2SlTBR5Hlkuk2WyLJf+EiHD5FuZJkskTLZIqGyTsbJOeshuxQbqLAHv6OO+U91LM0ly9iW5QIgXaSlH1HimXBLfdIe0kYNC5I2/43gtmQRPTNG1lOPCjJcjwxsLap0DFQmG5ZGpfN87g+lRhoWtc7kHN5aVjfra4EGO4b/IFA/X3O6VCPHoQ2hed2PxvV5z8z0WcZVHYon0lwi1Hhm+hmudPtE1UnOExBLxy8qQcbJGGstxaSzHZZyskf4SITVSc2SSrJB3ZarI/yELZaaMlXVCYolMlJVqrYkQmSQrhM+czD4bxWT3/bIyzDUwqChFeEd9dpEYZz/X6qxnYonwfvVg36pDH68GyvPnq4i/X1UzcmnejXpMlNWv8HCdgUxI8FrGU5/dZXpj+0xYAr5U1i/S45jpgV4M2QYrl5WlmLzoaN1tMSJCJDFRcnNFiopEMXvHjil3wIICkbw8xRQmJKjycXEi33yjfA3//nfFEkZGSmamyJgxqo2//13M9jIzRWTJEhFR7RrIzhaR/fsVS/j117fsnLkesBXCao5SpmVegr1YUeqFxe0Fyj2SpHm+il4cS8ldVb6pmsvLlwdlsJRpWhWbyLqbu5YVVMIwpSyvXKk2yglaI+L24mZRessyWRXRFSTdFJcIPQqo9SX6PvXcmasUTSJ0U7F54jGgB8kF0lFiJagoRZmQJRcIy/TgD5+JjJM16rnGi4yVdTJRVkobOSgzZJFMkyUyQjbIEpmmog6OQFbKRFkkM2SmLJQZskiel3lyj4QLm9S9PS/zpEZqjgQVpYhfVoZ0kRj10rpAKeFE68rfIaWItpGDqu9GZFVdCW4pR6rFP5jL7aO3eVRW4JayFKhK/X7HVLxsqbr3eTmvm3IaJs0iIgz3UG6Ws5y7OaT5u/dgtu3JBJNlFZuLZcFUpIxgUI85z3tS/sqV91slw7h33ijddz7TN2usymlfcTE9NcfzCf0+PSmiRt/j1Zj5ZWUIW/WgUdHOdaKlHBG/rAzTpHuaLJE2ctAZGGoE8q5MlTnyskyXxabZ+CRRi9gI2WAGnjIUxpZyRLW9Vm93k+pnM0lymrwba/A4FQ3ZmPf88+ad15cDw7zwRsTV7puhdNwMMBQkd9PQoiK3Mvqn17HVlS/JyhJJS5N33xWRY8dk2TIR+fJL2bJFlH3niRMiO3ao4/37ldKra6uxsSJSUKCUwrw8s2+SlqZMRkVkzRoRWb1avv9e5LPPVJ+M/m3Zopq4cEFEtm5V1qM5aqPJ2u/Vq/UvmZnV4v/1zQJbIazmKJMhrGp/IOtLVhUxa2W25664VlDJqxBDoMsyX34uQ9l1Cd++oOyXZytraih1LPDwUvdi2S+jPOa22x9eRjkvfosuoeN1BtFQCM3zFuXRaMP0w/tM9dNI72AoaixzKl7NJElGyAZTcZsoK2WKLJUZskgmyGqZKQvNaKLPyzx5TWbJVHnXjCg6VtbJPRIuAXln5HmZJ6GyTSbKSsXihOubCLofY0s5IkSLYh7e1192o/XUGYYPlM4k1EjNqRb/YKx9rIjP2Y2IqkhbY8qqoBJV4XKWyKJWBdObYipSdespjznbt8p0WV89WFm4ry/uZYzrLuvDQHGJIuxS3liHPvO+npvKl3uE4nmKzesue8xIwL1lh4yVdfKazJKSIGSxTJdJskLCZIt5na1ipoARUZs5QUUpwgK1nvSWHcqPMbFEiNAVwZRLao7rfoQiovwb9T61kYPCZ9WDfasOfbwRcbUjhl5NWFm6y1JUPUQZTU9X7nhltrd3r3eZButoOFkald59V411erpkZen9zc0VycyUvDx1HBsrIseOiWRlSWqqXvXjj0VOnFDKpYiiGaOjJTNTXfp//0+/j5wckcRExYqmp8vcuSJz5zqf7zffiPIrFJFNm0TkxAl7zlxD2D6ENzHc/YGuWN6Hlu8VTMzsDRWJVlgqabY3Hym3KKHyTPntG7JMH6cyIoh6lXGv5ftL5cjQr2l/Uv5B2j/0OoafkO5CIK97lqM9ql//l7MO6BFBX1a+g8HFp5wXRum+gJ9D/YvnaMshM9IhNZUvoHZAl7UCM1F9E04oua/ovo071Z+2Gc792FpFhXxYlc+q3QwZCSXJ9Qj2SafltKP4tc0EoCsJRJy9i4NJvcilLj4Uk0EwvfiZ20mmF7E8M1xFE23FSWLpyRE68W9+4RJ91LGzGcuKn8CHYvYTAqOElhOOQmfVhzO0w4di2AkHN/eGmlBjwUXwg2zqI/eCf9tz6j5rFlFyqB4BblEdb3SUl1TdHaWiVFambhmRhStb1n0eak/qn4Zvq+FvO8P56cnHWXsZZGUFO2XMs6fLLiZfWL7/x/L9Kw/tG3PvJafvr7uvpHEPFUJNnHM4Qq9/2G19fcrNDxlgjO5H/Q9nGXCuf/Ke3lerP+Zz+jplGRdtoe5zOFW1Ycxnw5dZi1Hn72CfOr/P2Vb3bj/RhBO0e+UA+zYPpBb5ZFOff/MLkotvx4di5nRZzBsZszhJK9aefRAfivkPd9GIDCaM/JQQ9pNIBwBGdNpIZmILQl/6HsfaZuy9PwyeK4REDRIh9cd29G4RTS0KlO9lTd1POsJPjdGPcDymM/hBwOZKPAMb1QoBAVUvsyIRTi/Xz9CI+gmuAT/9/WHjRg8V9u0rdWr9ev1LSAgZGa79/fhjqF0b+OAD85zDof6M6Kf06uXSDwMrV+odPHfO6WQZGMjPP8PGVjMIiN0OqCTx/kteh2++gehocnNVkvgebR1w7BjHswLIyYGGmUlE3fEoSQWtyMpS4k426QPNmvH11/Bo6+28PWI9PxeFQL16cOwYAAveU23Pf14f5Ph4xo4Fmjbl229h0CBwNGhVLXxlbxbYCqGNqwatjH/Q0sYXgMD8VO+FrLI+KUPWSC913F4KtY88lDHSQvi5HZfXH7fgPdrbKqiDt3Jmmg4/qJVxwZlGQn/Rcnl5tiiE2hz9yxhn30R31Nf0qNkyX6WYyPBpgbZILxcJ2nr1spddrzHJqJcm/NQ1eUt9Nht9DGap81qScG5ha9pzgLYcouW0o6r8GFT4ej+lZIbwkwr5boynH9SmgJN0JC8yiPoXz/H9unF0anoY/PLJpS4A9clmLQ+STX0eb/Ep/4yYTCLt+Yr7yCKQLAJ5kLWs5hH+y+38hn8xdeR7/MLnG+LyQzj67x4QqVGHXJr1OQZ+6qX1+PbONH7mhHl/JVn16N7tJ2pTwHi+ICervup7G1/wg7Z9D5b7fKsDvCk98ju3cr/xXM5j3QoGgfBUttx29BQI5maM8dt/z/kpX6g5Y51f7oFpyuyTkT5liVvfylBe3RVoY03SntVlWZRRI02HfOom5D4vsl/18Jz8LfWNMenkobJ+zUjRgb/lDz3oE+DXN1MpenP0fvirua9NBpbpdf30TTi9vjE+ZuCtZ/R6f1CfvSfuJDnjdrpM2EvvHjvRPoe2HCKb+tzOf8mmPt1H/0RT0mirb/CM9tnMipqTGH9wDTsYwloepG/TaLYnjWYAUfxML7KpTzK3c5YmjGQjydxOm06H2P2PEWr+3gcs81V9nAYyGPY+HcaxA92gs97/ndD91z9RK+MCAX1T6dEnEpKB2p6fgY2bF2fOXH7dsgLOGNi+/fJkN0z1/j9mnFsArfXrwdG2RynlLTFR6W3nz6u+/vADKh3Dhg1MmaLKnJ/0lCrw4YcE/LDBVJwbN9b70RDYsIGMDKeC2bUrZHQdAo0bc/680kUX/U3Dzw9uuw2ONh9Gvn8wWVlw5rE5ZN8zkfN976Zh9HfUzlWdLB4+kjY1T9GuHWQEtufcOWj/zRJmD9oN+flkZsJ7X7dQ91qjBgQF0cs3XvX/7rsZPx7mTjzIoEFw+HR9Ak7GQ1QUXLrE0aNw5IhKoRFQch7/4wcu7yHYqDyuN0Vp48pQVXR6VYV9r1SbHsyUPAZeKCPUeqmyVrMrd3PM8vwUY8u5Pk7K9dE0/HdcEk9Heim7yfN5A35ZGZ4Thxv+UnN108mZzoAPPKebVHqQbZrJztL9h+aJGfTFML80zEMNn0TDJ4/fqnP9Rdmb+qY7TB+igLwz5mdHUYM4WZYLh0TCZIv0lwiZK3NkkcxQqSXuR6bJEpklr8kEWS3TZIlMluUyTZZISzki3WWP9JYd0l32mGHsjRQSPWS3dJEYCZVtEpB3xtVfMFqZsQUVpShTVz0VBassofIjRVh345uguJiMevJ9q4QZKaPcjj344JVZ/zJ83sy65fgglgqcMkpc/AVFSq8JDLz8/lQWxKt57/Gae9/niscUFNznHEOeU+aiLkGblnmoE+9q1iqi1h7DHNRIuyCim0i/r68Fm8QMuCQipfzBmWJZo95xtm0GtDICNunm30zRzcbHqPWojRw0TT8nyQrhMZHpslhek1kiv0Amy3IJKkox08GMkzUyQVZLmGyRxnLc9ENsJ/Hm8ThZo9pY7Pxt8pk4g2Illigf5TB9bXtM77tx3fBvfK96zWsbbvBgGnldYAniUin8/e9eE8Yb+Oab0oFeMjPFY4Qb49TXX6uk8GlpTtNKw1/PxPsW+/EffpAvv9S/v6EHGsjLE1m6VNl75uaq7+npIr/VF+iEBFmxQkTCw1V6iGbNRE6fFsnJkaIi3edv7VqR3FxJT1ciSkrETEkh6elq3I4cUWamFy7I2rUismOHyMqVImPHqnb27xfZu1e+/lof5uRkkWefVfe1YYPIl18qk1Q9qMz334ukpNhz5lrBZghtAHhMUO0O7VHvTJ32svfzZjJk45xu5eDJ7NR9Zx9cGQ/D7KxUOwYTZzW7+p3aKTdRE6/QluOSON4jaupmVrp5p5mU+mnn/Zvh7a1mnQMs7Txruf/RyjwL9NDxTzpZCVCh48t8LjWdf8VN66lzvxVl5mmYon5g+ayp2El5C7OMPAzSDVoOPkrqj+1ME7ac1EZoMYq5cMQ3o917B/CpWcyefwxD+wgKUxuQ7gjmUkAQWbWbkZcaRKfah2lEBlqS4EMx3Tv9RH2y6U8UBdTmPIFM/fMaPvpyEidpRVcSaM4ZalFAFoE0IY3H+BeJjvb0Ipb44z35ynEfJzNa4UMR547fRitOcvDz3mRTH5+axTgWNOPk2VbU+O1FqAmxDCQzuTm+3S9ATSGJbhABqVHt1Jg0K8QxqpznfIPBPWUJlG1G6j7f5Du3Y4uJpDa2Au17Mdf0NuddYEn67nHtcE8Kr7Nn1nnuvibIbotML4x+KXPLy4R0A9ngOi9NuPVd5ivzTPey8hUmgyh/Vd8NiwDtLhSbb3kO2rOo+Wll4VHljDYLghuososwWTO/cZmwTG/DX5d5SJf5uRorWanWKG0G0FexcAAdX9mnWPTBqn7Hafto0+OQSi8RCbwIecuCGEAUdbmEb88LJNCVSf/6iCgGMOfPi3n937PIIpBaPvn0IpYoBhDFADJoRBaBZDv86VovgcZ9TpBEN2qTT05KY3bkD6H3sJ2mFYJ2WH3SWQi993tI1xS7/44ykTdZznv1v5EQXC8DxyNlPkobFcR1S3DvloD9uqF79woX/fxzy8HTT5dKGG/FuXPQvz8UFLiez8sDatVyOXf2LOTnAx99xPjx0KKFYv0MBrDTuZ0ArDPWuaeeMuue6TCE+/UUOM+cfoGzZ1H2pU8+CT16QJ06nBn3JPzzn3DffRAfj6N5F/r3B1q2JNTvZ0hIgCNHkLr18Mm7qMw2jxwhp7gOwafjqHM6CW3/PkJzt5GaCuTmsju7O3TsyMGDwPHjtG0LhIZy9u4p6gaKi/kqMYTzbXuRl6cztG3akPHS39R91a4N999Pjx5ASAj19fRCxqeNa4DrrZHauDJUODF9WYFK4r2cv8Koou4sRkWSs7uU31nGNU/h4ReX3rX3WNfD/VY0mqLBgLkwgNZUEF767IkFKFVmluuny7VfOQMqmOeMqHvWqILzVDkjqIyZ4H6FYkh5Ti9jYUNJuWR+N5JBG4xjYzmuGEVLqHrWqjaMsr7pDiG5wGThaqTmCCtUsIcuEiOTZIUslSkirTCZwkmyQsbKOpkiS6WNHJRpskS6SIxMlJUSKtukjRw0mcF58rxMkyXSTuLN8TFYV+PTPyfNyYA+4WRgusseFYHQCE+/VYTNN/6OY5nBoq4wAuaNABZbWCwjAmcl1htv88lj1EwPlgHu7Jt5Xg8q4z4H2ehZjnndS99LydHXB5cgU5bIn17lG9FKPaTTYZY+v40AMHPVnGaMOIPKxDvrEqkfT3G2LaLYdT5T8zZMtgiHVLoYosUMRGWkffBNd5jRf0uCkB6yW6bLYpkhi2SsrDPnd2M5brL442SN6tch3fohucBMQM8CnZ0cI2q+JpaYgWVYoa8xb6q1jnD9fu/TjyNFCKse7Ft16OPNCG9Baa5msJrKpNLY5MGiJzNTMYqlooYa0UJFzAid1uOsLHGhIefMUX0xsmNcuKBH8UxNNRPAv/iis75ERoqkpqqUEhERIqdPS0KCIgyzslSkUImIUNTgkSOK2L1wwUlhvvaayPffm0Fv/v53EYOyjDXeO9LTzVQTW7ZYEtGvXSuyZo0zMumXX9pz5hrCZghvEZTyqbHsbEk3L3U+9Hy+wm0aCeX1XW5PTIc3aH9C7Ux7uhaFx8Ar8ozTP8nqM6RtL32/2p8Ua6a9qp97r2w/RcOP5wg9zPKg+w7+1cnKyGDP9WWaCoBgyvvAA5PzluunC/sxxtVXUjteqJiFzYCfCgajbUftnkeqc75jLL6KU9U5+avy/fLvcM4pLNLPDCaT+UYLtE+gZEU9tI/g3MLWtHvrAKzS0KLA56wK2FKj+0Xls/gj1PbLp0ubOFI/b0fLHkcZ1HQX/adu5yVeZRC7OEwnnmy3ig9PTDGZQlA+hZeoQ1+iiSOEbOqTSAd2Hx/C8cOdqU0+rTjJP/gdWQSSdrEJ2kcQ9OYp8FfBcmQA3Men5KQ0Bj9oxVF837gAY6COI5Na5Cv/rHGCtNdUcutq7mskS0qzc+4+rZ7g8vvz4n9oMNZXAoNB93r9ZX2uGsy/v/I/9LTeeLsvmebG/hu4z8M5d188XIPKuLCkhk+fxR9Y+43ORL3kDB5jBJox5Xnq+8uYyeJB/zTWNMvaJg+jgun46+uC/myt9ydL9Lnu72T9zWtv6fM7Uj0/mQ9E+qmxuM8IKiNwnxrPoL6nIAW1Nux0yok7GwL+cHxfZ3ZwN6yAInzAH9oNO4D2gQoWpR0vpK5/LnXqXWJhi3m8mDGPThxm6W+eIZm2nKUJCXTlP47hDCCKVrVP0p5ENi56iGEtIsA/j7zIIKSNL7XJp5ZPPvhDx8H7FPPXCVim0a59An49M2k59SiFKQ3AH/xezFQ+0FOBBzHZwhprL9K2+HTph2DjmsFTAJPLgcNR+pynQCyVCfjiLSjN1QhW41F2UpLZX+u9NGyojktKUP51uF4bO1b9KbpQwfHoTNiwAYC3l9Vj40Y1Zm+/DRv/U4+Ad1/nXJEzks2gQRBQlEGXLuq4/tavGDgQvt3blMxM4O23eeABFMu4axf07Ys0aYpv5lm4807o3Zt27eC2WhkEFGVwd52dxAUN4+Ahjbi8joTUPMiSFfWVr+DatTBnDrRuzdGj6jcRFoa6hiIoOXOGmORg5dN49ix3N9lHYiLqniZOhIcewj9pH/7+kHTn/WzdeuXPwkYFcb01UhtXhmu1e+KJtapQvSoMPW/KfMPLdwtrYKRNKFX3fc/fvbZlZf+eEM++eW5tmTv+HhJAl9mWlelzY1Otx0YidpHSrKGImMnnCXeyBobPERH6jnpiiXBIZwBjFZMmoq7VSM0Rv6wMU1ZQUYrJjNZIzZHuskdCZZsMk29lgqyW3rJDQmWb3CPhZnqJ/hIhc+RlmSZLRHoqBmGSrJCZslD6S4S0k3jpLnvMFBPEq9yFflkZMky+lS4SI8PkW9O/SERkiiyVCbJaeshuk430z0lTrN8hUb5NKZcU+/G+CG/q9/eiM2WGf06aEHHj7zhWmPm/Dr6/FYXLXKvk+uGtfKnUC57yCFYgPYR13Lz5CF4OPPkLm+uBnt6BmRZWVG+bB8XF/9Bg6E0ZL6q1h0NqnSOxRFkA6GuMf06a8rN7zMn+876eeiXCOZ7G+mWy6bofnpE71fDLnSQrJFS2mb5+02WxmeJlqrwr8+R5kQGYfoBG+onuskfYpNhGw8eYCN0yIV63Tlih+uHiB7lYnLkRX9R9flep8fTLylDjpt+ryzqpP2vGSLXzDb4VcSVMXWWT11/tVBVWf8FS6SS8JJP3xARu2CBy5IgqZ7CBBmO2YYOePeLrr80MEZKW5rxPw+9Sv2i2tWOHiKjsD+b1lBRJTlZpBktKRCQ5WVWPjlY+hrm5qq0LF1SSw8hIkb17Zdcu1T+JiFDyT5xQcleuFAkPF/nhB5F331V/y5YpBtHA88+LPPecYhT375cjR8wsFqpPsbFKtrj5VhpOkPPny6lTt/acuZawFcJqjvL+wVyrHGaVNQetlOyISpbXA6N4Uwo91vFkVlZOABmXsmXcvzVAC4klpnIiIh6DUIhYXtzczEKZp2SYClysLtdiBmskiLeisRxXL4zvOF/+XJREvX532eNMNr9Rf3mLdZrKBhWlCJFiKmyz5DUZIRuEQyKz5DWZKCulpRyR6bJYvTT+QgWQMUxCx8o6ZY6WcklILFG5A+OdL83NJEn8c9JUMJhIdW/3SLiEyRaVi2yT/vI4TyXGbiMHhVjdpCxWD4CzwPV3z5uW38Rz1eOlrLJ9LC8gUpl1L3Ozp1y54a4K25XOx1JlyjAprwzclWojObrHskbeUk9m3Z85leCKrh08JmYOU2Od8FrWMPk0fsvGGqFvuhEtZkAYESWTX+n5OaOdZdpJvATknZEaqTnSW3bIDFnkTAIfqfpubMrMlIVKqUwukC4SI6tlgsyX2SIjkHnyvATknRHfdIeaf3qOwXYSr9apubriOkZfp9w3ubbqZqpr3Ta8YvU5+5y+sTNXX4d+6wwOJeK8buBmnNc2bgBY8vmZpo3lwFDMsrLKTgdoLVsKhlJpRJcxbD5jY53aqKEQpqXJ3/+uzDOjo8VUsvR88qrc+++r/IF5efLEE6IUuU2bJC5OmZCmpio9cO9eUXacOTlKWHi4REcr5VTefVdk717T3FPS0koH4fnsM8nNFZE9e1zvLS1NmYRGR6v+6AFmsrNdrWBzc13H2Z4z1w62QljN4WmylOl7dxUVRKs/SrllvUTe9Fq+HKXQU9veki1fLry9pJpsXQUYR4/1N+q7/8aLnAc5LHDeoxlRVFcmrS9TvumOUuyCi5zkAuf3rc7jdhIv90i4eqmNVHKaSZJ6uVsmTj+eSKcfUWM5biaeNpLPBxWlyAjZoJLOb1YvjXPkZVkqU6SNHDR9+rpIjNRIzVHK5Cox/Yx80x1ChK7YxYvp34glqhqJJUopDC/9ciyisyWbnEqsO6rDP5jq0McrhXVOV1XS9wq37UE59c9J83i+3OjEZVhBuCuGrNWVnTKUY2sdQ/kxlFQ2qXlnRPsV0Vm1N5Xy7ZLo/jkxmX4R53phblAZCqZlbjWW40K4KNY+uUCmy2LpLTtMtn6FTBL5Epkvs2WqvGuuH2GyRXrLDukvEeZmFNG6P7HuX9xd9rgqfpGWNo217EX9fpY5x8hUADeptc7bOsvPWTf8nLkV5nV1gXu0z8rgchLMe6pjMnjeEOv5f5gUFZlfDeXJqoSKKMXKBfv3q3OGQnfhgnzzjQr0qeeZVznhc3NFpk8XEaWDrlihPg3FdssWvY2cHNm7V2Tx4jL6aenjhQtexu30aXUP4eEe69pz5trBVgirCLt27ZJhw4bJsGHDpGPHjjJr1izZsWOHhIaGyuDBg2W/vpNz5swZufvuu2XQoEGycuVKEREpKiqS3/zmNxIWFibPPPNMpdqtyGTxFMDAPDb+2XowvXIpV8XKlXv7IlJuGgaRsvtZkfou5d3YOXdFuiIKLpY1jMVlK9yeWAOryWeZ96a///GG/lJkHB/Sd8/dzFOJ1BkD/aUrTLYoZWuZ/pK2WN1/d9kjvCESKttkhGwwX+pqpOZIUFGKUhL1309/iXCmb7Dcy1hZJ9NlsUyVd2W5TJbZMl8kAlks02W6LJb+EqGCU6xQZp+TZbmwVmSEbJBmkqTMQsPVy6vxomuyhPoL5wjZYI6D8QLbTuI9jrdfVkbpZ2uwKVsr/w/mesxtjxs9nv9fXhV4MkW+Zm1fgZl5WeuUC4telkJWDttqNXU06xgsnZc1w6qs8aZzXjJTvAf1etPZH5bpMiymn+zUP5MLnOt4pHMN4jkxA9WY/UssMZlbotX5cbJG2KSUzjDZotaEeJGJslK6yx7pIbtlrsyRb2WYyM/ICpkkq2WCtJQjMlFWmoGj2shB56ZPvDhZSX1d9c9Jk1DZ5roRYP0eKaUCZPmmO4Q39Dmtm7laGVzTyuG3IkRXz3lt4yaEweZ5gEdFVP+tmYxaeLikpTmJwPBwJ1GYmSkiM/UoU0uXOs8lJIi89pqpV8XGqnNffy3ym984m0pO1sueOCGSnq4CzOTmyrFjerCZvDzZs0cFmsnKUmXffFOUnWlmptOc00LjbdggrkzhWuc/5nIVbzNHhhMmAxkXZ8+ZawhbIbwKmDp1qkRERMjQoUMlMzNTjh8/LmP1PCyzZs2S7777TgoLC2XgwIFy6dIlCQ8Pl5deeklERJ544gnZtWtXhdu6mpPF04tZZf3iqhoVidZ5rUDKJeeutUUBaSMHRUQ3bzrkpXJZcj3cI294fhEVKf0SakbjjC/9ckvKJWWy+b7amZ8oK4XFTjYtVLapF8Vw54tcSzliKmRG5FBDOZwpC8U/J02myRJZKlMUgzAbmS3zZYRskJZyRKbIUgmTLUoRtfg8WfsfkHfGqbTt1E1TD7n6UnFI9YUVenmDVUguUGynFzM9F1Z0gchgx9rLnjPXam6XawpeCXNmb2CZVCgq77WEYZLp9brBapVhYVCe+Xq5m1/uc8abZYDVLNlQuFaVvmaVYyprBvvlJWIsO3XF0Y1BKOULaLUsMKJ3fqbqBRWlCJ/pvrWLnWX8c9IUKxdt6bchT1dOp8q75mbNZFmuogQ/j3wrw2ScrJEuEqPWN8NE9k1nnkID/jlpas5bFEJW6GuMlfHfJC4m3byvK67z9LX1DVem06w313V9uJL/hTfKvLZx9VCKMasieGK9ymIQjeibFb4WHS3vvitKw1u9WubNE5Gt+o7dYjWBt2wRp+/e6dMif/6z+m7QejoVWVCg66pFRSJ79qgxKSqS1auVohgXp5fV5RpKnpUAXLZM3Z+RC3HTJhHZs0fef9/V1LOoyNL+mjXOe9u1S3Jzy3geka6Luz1nrh3sKKNVjIKCAvbs2UPfvn3x8fGhYcOGtG7dmszMTAD27NnDiBEjqFmzJn379iU+Pp5du3Zxzz33ADBmzBh+/PHHspqoMLQ5+udvLqPuQmeuLABtsvqU9tqV9emD8suAM5qftT/aDFyi4lUFvEVbLLfeZJAWfshoYKeef+xRNebH3+6MNgPO0E5FzPPQlksU1G161NPf6PnTjByCz1qiGe5Uuce0h/S8h5YIpPKwnmdsnYqkeOzZbioi4U4I6n4K7RMIzE9VURZ3+rHz8N00e+oYabRmLVOQZyAbleznv7TFv/M5qAl+3TNpxVHaksz3n49D+zdk5QdynkDyqc0v2cBmRvNYvX+RRSB1uMTUSWv46M1JdCWB2OJeDCCKS9QhmbaUpNYjtP1/uIN95OxsTB1HJto+aPzwCXxqFuM3MBPtMPh2vkDmzhawE0p21mMA27mNY7AT0h3BtJx6FMfOZrBTj7y4wFf9LrqryKLaYef4tuWQymFmYBT8uPnuy3rmN9LclqkVL6tZbtcatVOm4TWS7+VAu6sKhJQ3v/X+ygDva4n82rleebz+O9djrZdrZFT3fKTykqXseBXdFlxzQRprpfxaj0pqRFi25k3daalj3Ice/dkaBVl7Ui87G6QPaP/Qzy8H/NVv3MyBaOQrvB+YB3k7gyASGvdRUYMD7kslhjDoq6ItkwU5Oxtz7tHWqsx9hUruTj3CbJaaU8XUpClpFFCLX/ANT05axYcLp/Ajg8imPgePh/BLNtDuqQNKbl/I+1UQxz/vrPr6AeRENqZkZz0lOwpy5jWGvrCLEeCfh7ZIRXmW0bhGX+0LRGrQU32XFyAvMsglsq72tipbsqCeirC8HAJO53E5uJHm9eXCPTJnZSJwVidcSSTTOnW8X6vseOXkOL/7J8eb343++evzc4mHvMq1a7u2uXEjcPYsS5ZA7ayz6uRXX6l8kHFxkJLCjOEHVYjOyZN55RU431sPOf7AA5CRQaNGcHfvDFiwAGrVYv2dL6s+njihEksWFMArrxAeDl0K9nGpwIfzHfpRx0+4VODD5HsySEiA7qc2E1erD8fve0b179QpmDGD1q31zmdkMG3Ef/FPjqdT6nYcDhhdsIGfa/bjqafg++9R4U6/+AIfHyAlRdWrVYulS9U9f7A/lKVL9edx9iz8/LNzcNatgwGWxM2XLtlRRq8hbIWwirF161ZGjhyJw+GgQYMG5vmaNWtSUFBAYWEhNfQQvAEBAWRmZnL+/HmzrHHOG/Lz87lw4YLLnwHtlOs/RCNJenlJ57XNpc/JC27Hn5Yto6KQpzyfd08kbaR1sPZH3nO9FyOdhXa80HnO8pLoLWk16C9XoF4+LgPW8ZD3VP+NpM/yjGe5ssTZV3nFcn6kOpZ/ATmWl/2+OJOCP6d/9lRyjOejHVDjIA/rL5s5esj8QFU2M7oF8muoXzsbcpTyhX8el/LrmmH4tShI/Xc7AAYQRXa9xrS59xCdAo7gQzHF+ND44RPU6HuRTrUPc4Z2tOIkUQzgLiLoQBKBZDFl4DpWrZlIAbX4gSHc5fMfWnGSbOqT8nlHmvU4RjE+pOU3RUZDo4AMiIZzy1uTubEFowK2QSzUD8zGv+85da8TIYph1CcbmQZ50UGkHO6oQuG/fgByoMuHe5FX1EtwXnSQUsL18T+epDRy8zeeA47RlXvWBq7m3C5rXl8prInpjbQs5vGOKmvGJeG9O9xTrJQnw2t5y7zytpaA6/zU1jmVKvPcHBjE906ZfV2VMpey1nf9uZBdr3HpMtYNGssaJR+q+toi8F1leabu60OkJXXNh8BAiwxdgZVpKqXEpYAgZDDcxjGVYiIL5Cv9nv2V7HNRrcnc1ILsLD2rsz/IMJVyosvovfAinPtTa/jMV20MDIRmfY5xz+D1dBy9j0DOM4AoNa+7qHn9H+5iA78kG386tkngK+7n2OFuzlQ3L0Lvh3ei7VPPxq9vJjIR/H6bafZLuqkNMGnhh8yGoBdPmeOh/ajGV/ooxVomqBQU2qvqHslSGzzgXGNlCaTRGvqCo7mHXEQVQHWd11a4p0+4WZN5N2xYfpnLwa5dXi5YlRULDIXv/HlcEtm79++xx1yPL11yfjee0bhxQNOmPP20+gTg/vtVpoaQEJgwAZo0MZXN7Gww9x+ioyE4mA4dILtWsEod8d57TKixwewjwcFkdw/F8fs/MXAgEBhIrVrg5wfnszTqxP8EubmMDcuGunUJaXCchASon3sW9u+HBQvUfZ07B8HBvLfpdnXP/v5q3Nq2pVcv1a8JE4BnniH/lw8B4Bg6nuxsyB4xgaefVvf81FPwzDPAV19xqUFT6NWLd97R+zrRsssG/HyoDqNGeXwENq4CbIWwivHFF1/w0EMPERgY6LL4FxUVUatWLXx9fSkpKQHA4XAQFBTkUtY45w2vv/46AQEB5l+rVq3Ma9LC+z9E7dkyOp3oVnZfxZk8KP2ydTmQiZ7Pe3pJM9gfQ3GyMkAuL4lu9+XS3jSnDFOx/MiNubPmbVvvmnvMzEe2UL1cluq/3ra2zm0sl/ma+Q61KNAOW2Q+q/pTx5FpyjBZxZaidsjb6jkHk0Tt6Cc72wouPkWN4Rf1dqBG24uQqBiNlE864jvqAueSWiEt/HAkNqPdvQcI4SfCBnwHydCeA6w/dT+P8E9Onm1FBxJpyll2Hx7BuaRWPNJ0NadpziP8kywCGcIPNOEs9clm2cCneSJyCeHcRxQDqE0BJ2nF4sNzyKY+XR7eS+rxVuw5PIz8vFqE8BN1yCXosVMwqhCZABvHP2T2P7teY3X/29TtnHS0UpsGbQWWqfs7mdEKmQgJ9KY9BziX1AqSdYYlUX9+iZoa19G6Mt7S48+hQriac7useV0eysqfeaNAZns+7573UHvIc3nDysHK1lUE2kNqbrqzgvK6Yqq05UAyKn9oByez6JL/0LKOiGXzGiyKa7KrEqu9qtYFbQ6wTN1P4UanskEHZ31tnb6J08G5Hsgw5yaZsQZq650bG9rbygIhhJ9UvX2gJelzI1nvZ1soWVaP8XwBfkoBzpzVgpMXW9Gu2wF6vBJJyxeOoq2Dcfd+QU2K2XVxEA3JoilpNOEsn9/xGA8fXMFKHiWb+hTjQ19iGM1m6pNN70476d9nO4xT93mJumos1kHeRsXq5Q0PgmTwH3dOsYmJ0JNIfM5eJHNZC3W/E4H3nWNt3aSUl9R5WQLHX9YZyE/0MTfW6FlcNm7UeW3j8nH+vCubmJHhPO8Jo71sEjra9XJlD+OdbGBGhq4AHjxontPTA8LBg2zYoCt98fGcOaNO16ljyUNoyTtoMIkG0ztnDjSs4XD2d/duGn6pdrHrH/qJ0FDYtg3OD78fLl6kfsQG6idEIY0as6rtXP7jPx7+9CfWMwHi46mfeZyA0wepVQto0IBLlzCVQnr3hpwcNm6vz5MfD0Fat6FzZ/j0+6acmfIH+PJLNX6HDkF8PDMeVBYSOZ36MLZ/BhnNQwAoKoK/6huOtROUIh0QoM5HRHgY3Pvvp6hIfX30Uef9W8e7155KvIjauHJcb5vVmwkFBQXSrVs3KS4uFhGRIUOGyPnz5+XEiROmP8Izzzwj27Ztk8LCQgkNDZXc3Fz56quv5OWXXxYRkSeffLJMf4S8vDxxOBzm38mTJ6vUvrpUVDxv/jOG78hlRC31GkShDP/AUiHLPfg+Vca/0AzwYPgkPed6XKr8pgr4JlUkKI5FvqfgFbzh9KNyKav70rBWnIFlPOVgs/h9+mVlKF9A3d2gncSroCzRYqa/aCZJ0kySzGAuLeWItJN4aSMHpbfsMD8nyQqZKCvNXGPTZbFMkyWyUiaK/A5ZLpNlsUw3fQqN9BJGoBr/nDTTBzIg74wKlBGpfICaSZKEyjbl8+QWsIadzuAZIsofqtQ9G/5YEfq4uKUEYK7rb6OtI7LSc+Zqz+3LmdfuOfluVJjBUdz85Vye8xPXrj/eUNlgNtYANtbfXFl+kOZYPObhmtv64RKwaq6+Bt1nOadH3GSu7p/3nHNNYa3uh/eGOANQvePsQ3+JMIMvGXkIa6TmSEDeGZkq78pkWS7yBDJX5sh0WWzm/pwoK80UFKGyTUUFPSQu6V8Mf2Qz76AeLdhIF2PkISwV4OwJEX6l1iteLO2PyYP6p5GC5zFxyUN4Ob5GN+K8ri642nn+bgS4+AIaKR4qCSO3oCd4Crhi+ta9/76qGxvrHOu9e5Wj4d/+5qxgBGV5913l65eWpnwAFy9WfU5LE/nmGyXj+++VL19mpnIajI2VhAQ90Iwu+8QJJdP0B8zNlehokY8/1o+zskTmzxfJy5PYWNffQXp62T6SIk73R0O+uy9hbq7ruNs+hNcOtkJYhfjmm2/k6aefNo+3b98uoaGhMmjQIInVvXJPnz4to0aNktDQUPnoo49ERKSwsFCmTp0qYWFhLvUrgus5WYgWMy1AmeUuI7BKmfIiyi9Tqk4F+mkgIO9M2bIsQUrMc5HqBa4y6TTKK9tYjjsTxFuC+VjDuouo4BHufTbu1xp0IVS2CZuceQiJV9E728hBU0nvLTtkgqw2A0EY4eID8s6YUUMny3JZJDNUoInuyEqZaL44dpRYmSkLRURkkqyQWfKaizwRt1D4W1X/RVzzNYqol0sj0qlxLCLOYDKR+t8my4uwkbzaGlHSLeLo5cyZaz23b/Z/gi7Px1PKmGuUP7UiILnAY75Q4zfNZ857MJUv/Zrx2/Yq21P+UyPAyyrn/C1rTQoqShFWOeePkeczIO+MMFffgFmr1gv/nDRnJNAVak5NlXelo8TKDFkki2W6DJNvRTojk2W5zJfZMlMWyhRZqtJMxKuowsPkW5kkK8z2OkqssEwPYGN5dv0lwjknPax31hyq1jXa43i/Ka5Rmd9X420EsrHntY3KYMOGiucVrDQ8pGEwFR899165SEuT7GyncrR4sYhER6tjQzldu1Zk7Voz4X1srIh8+aVSNI8cMRO/p6Wp81JSIvL995KaqoKMrlmjAs2Y/Tt2TCmH5dyLiFPx8zaGhlyjby5j4AbreLgrlPacuXawFcJqjpt9spSl/HnM11dW2Hn9RcU9Yh2bLCxTGbkEraykS74vT9FYjeh9FkWI912V41JsrJFLzBtL+b6Umw6AZXo5a2TNaDGjcJoh7PVcg+0kXoKKUsQ33WFG/+shu2WGLJIpslTGyRrpLTtkrsyRefK8zJLXZL7MloUyU2QNslSmyDRZIjNlofSQ3TJdFpsKZ2M5LsPkW/WCKerF1S8rw4wUKqJeVk1G4TM9MquX9Ars1JmQNy1Mg35P7STeOeaWlAJGkmujLRER4tJv+DljndfukSarApVJEi/iOcpjmfIrkbairDx/nuZCZdhETwnkRcRrdNVS7PJicUmF4LFOWRFPDVbuDZ31WuG5fX7rRTl0W/+IFZfcm6zVGbi5zg26NnJQiHCN+skClfvTnGuxKuVMGzkoc+RlYa3I8zJP5sjLIl8iw+RbmSrvSn+JUMqe/lLXXfaoja8VTqbfbOM5XcEz0k3MtWzQvCkeE9OzUUonprduFiQXeGRcTcXbsFRZIdLOsbNazWsbl4/09KtbXsSZ8qE8uWXKdk/a7gVWlu3CBXUcHq7qf/21CrwZGSki+/dLZqYlEGdcnFL+9uwxO52eLiLh4UpRmzFDKWYlJSrs55dfmqkksrJE5P/+z9mwkbw+RW1imZkzli51TRFozSJvtOcB2dnikn7DTCUhIpKZ6ZEd9cQ6r11rz5lrBduH8BaB1YewrGArLnWedDue4aFMOf5L5bXlHkzGHTLMUnaO2zXdX9DF32S2d59Gmah8by4FBLnIktHOIC+eAlVoh/V+pjj7a/VlMiIMukQs7ax/fmY5l4JL1FGZqvwLzTHqAKSqPy1J0LZb/Ig+0K/rjuJNOOHaRz1AjExT7ZDq9Kv073wOOucxYupG2vQ4BCnQccA+WgWfpC65DPCJIjg4Xfn0dThFIFnE0IfmnNa7lcQl6lKLAkKIoy65PH/vO/zloZlkUx8fiomllxlopjUn0T5SwR7SaEIBtZS/UEQL8lKCOJvRVN3jy+CY14yjx7sqX7JVkPpjO2SCqz9WYH6qurfBkLOqsbq/cWr8fMddgFVw7O1u6vl8oN8/yh9UeqiyAFm1m6nrpy1RR6sBpI9rFMyyUNHgLSTr5SsgV5uh5kxlICMrUbYMv0BrcCvTd/hD/djwrTOiKW/zUP8tz2uQ/FUP9rLc7UKKh+MOrqe07co3UXtVjbcM0H2FF6nftOnn9wflu6hFoX6DnfU5/7kzuI92t76upqhxcH8eMgxqZVxQEYfXA1tx+iumQNjE7+jYbR90hu59foJkP5LpDCmQl6KemfZv4D7oSgJHD/egjiOTqT3eI4Q4mnKWNJowZ+L/MYQfeG34fP54/8vcz1eE599PwsWu3E6yimR6AALJovGEE871LQUzsij3ofwl++h9nw/SXvnwkqwCxbis4Z3z1PmJamy0R0Ebr2QYc55lvmZb2lhn/RqdL7rMdVbA2Yu3YaP64XIihwYHe7+WnV1apqfy69eX3Zfx4z3LN8r89BN8/LEzII01YAzx8eovKUkdb/YQuU/Hxo0QkHfWPK6f+DNffw0TRl2EjAxWrYIBDQ6q4JuJiTSM/JbmzYFPP4X27VUgTz8/+Ogj4m8fT0EB0K6dCgrzpz8RFQWFRRrUqMG5sPsJ2PUt1K2rgtaMGQMxMTz+OCqAzaBBSlZGhmoD4H/+h7AwS4dnznTeUtu2BAe7Rrk1xsHfHzYkdlHX1q9n3Dg4rPtIn6ehGRjHGrE1IAAVedQyjtqVBba3URlcb43UxpWhojuOZeUtc0/IfqPBm8/hFcmsQNL5qoBh3um1H0aCarc8ehNlpefy7+g76pF6Hd3Mqr9ElMpT2EViRESUyWa82t3vLxHSRWKExBKZIkvNpPGGaVpHiZVh8q1MkNUyVd6VOfKy9JYdMlFWyhRZqpjB25FFMkPmy2yZLMulu+xRPkeiGL4uEiPEqvaJ1FkFgwnQ77G7qB1N09ROZ5RMc1ALM2L4N5aFxnLc6XPkybfSMO+LrB679NWhj55wtdcSbzkEWVt5FtOlfhlrjJXdMlloN+bSZKqsfn8VWGOM+ctOnbnfaZkTHnK+WudFR4mVlnJEJshq9ftPuSS8KTJZlss0WSJjZZ0wS5mdklxg1h0na0yz0d6yQ2bIIpkt86UgANkgI+R5mSczZJHUSM2RlnJEsfY662ckhTcYwxqpOdJDdqt16U3Vd3dfbo/+ksZ9W9c/t2fAG+LVWqCUvFnVY85Uhz7e0giv4A+ugtiwQbFeqamVME89fVq++UYkIkKUjWV6ukhCgqSnK3/EuDhx0pfp6c4+FxWJhIcr5i0rSxITVf2sLJEdO5QJ55EjouxHDeZSp/cMcQZDt2GDyJw5qt8uBaoKFWROZf9+e85cQ9gM4S2CsvKWyeArl+8tZHtVQLpVoH0vTKU1JYWLzIed+cRcwspb61bgnspjOM+93dr8rn3kjGhq9mOAiioqI4Ec5/W1TPF8Tzl61MQB6js5KrJsFMMoCG5AWw7RiqNor8LBqN5oUXCETpADcfRjz/Jh5FKXgJZnOUkrupCAD8V0bZpA/YvnGMAetv84hkvU5RJ1OcId9CUGH4q5RB2eD3mHvxybSSBZZBBMfbLpSgI7GMIAtnMpvy651KVZj2McjOpNUN9TJJztSo2+F820GAPYThz90D5Rz8G4L+1ZkHstxzHq+UXhpImtzGitjAvm+F+6WEfV2a7X/bfr8zN/4xshMO1i2Q/tFsaVzGNtzuWvJdbovi7nLWy/9nnpaKEGZCLk5dR1rWuZmy6paTxYEBhrjEuuu4WKQZTZQJheX9/NLpWWR7cskAnOtuVhJwNpMH8Gk2jWMyJDh+tpJQY754SR8/UO9pkyDIsJbTMcoQcn6cj65ZM5F9NarQU5sJrHWcZMoooHwEDo2fRnxrUJhxy4j09Jpi2/4V804SwhxFFALd5s8TJzsuazi8H8Zd0rbGUkTZqepSexKiVNuGozZXNHAPwGZnIbxyhuWo9YBtLxd/vU2vSwGiPjHrWPnGPmMl7GfRvjOVJPSWHNk/mCGk9tYel1VotxXbflrdJt2LhxYUT9vBzkePg9wZXlKDQxYUKlilvvw1O/Bg9WrFfTpmWkAjFDk+pM2223MXYsDBsGG7bqyROTkggOhrFjofttGaBpbNsGxYHBnB86gf/+F0hN5bu6E2jIef6bGUBJCWQX1SGg1iXCOp3D95n/pWPuPkhNZX1Sd0WR7twJP//M+A7OSKkxMSoVxmuvqT8WLoTx413G9/x578+hQujenfPnK5D/MSTkChqxUWlcb43UxpXhau2eeAqc4gnWoCWXCzNYSBUHn6ks3APPlOkbFF4+++cu24iYaZ6LdjJl5jnDNya5QJU3GLMVFpZrp/P5GH5x7sEraqTmSKhsE990hwTknTGfE1tVcBkRxeAFFaUo/zud4ZgiS1Vf9XsPlW2yUGbKfJkt8hAmU/iazJJ58rwslunmuRqpOWZ/3RlLQ15A3hnlBxit7sM6hp7YH29jbATJMO6pLATknXH5bVWHHcfq0MfLQXmReq8EE2R1xfuhs1ie1rkw2aKuuUfBjBaTNfMq1wNDWsp3zl3uWtdPA77pDqmRmqOCxGxSa44RPGmsrDM/rXONZcqnb7bMl6CiFOkhu2WsrHMy8uEqkNRcmSNTZKmyRHgImSZLZIYskmmyRObIyyqAzEZL3/TxGidrhEMiM2SRx8Av3u5RRExfZpdziSWl10A3uRX5zbCgesyZ6tDHmxVbtlxd+QVuS4kRKMVTABn34CpGIJX333f9tPY5K0tk3jxV97dGhOljx1zaWLFCVMjQxESRggI5ckR9ldRUxVAeOaKi08yb51IvNtZ7wBcX7N1bgUKeUSH5HmDPmWsHmyG8SWH4lIGrb5v2svfdeLNMjGtuP6O8J8aquGk9lzLl9usTzJxiBgqC9fxcmyz+QH+gTGhPlvYpdLleXn39utnek2rX2soQsNHVj9LIkQZq5zoNJ/t3G8c850ycoTMSG/1goxuDshHi/9HPdad7mHpeXdrEwSZVBlCJrDfqjEMOkOOLthAcG5uh/QGa+ii7e+1PKp9gXf9cdjGCguAGNKl9luKm9biDfbQceZR8ahFcfIq2JNPU5yyNSGfyU//kQVbRiHRmtXiLjgP28b/8jT5Ek0195j6wiAVrZptMYQbBFOHDK/l/wodiViU9QXDTDMiBkWwkimEUbmzAHexTDMcm5RcZXDuDnOcaQ566D2MMtYXqHo3xr+PIRPvEed3n7EW0U3lo/9DZghzdt+5Vp7+a9qzKxWhlYbV/gyOxmWoPV3/T6gztD7jkxaxq2S7HHnyHwZVNq5DcJ5UfmdfrlWynVoYzZ5zP2YuEM7l0XauPrgVGHlK2+irfPAuiMvRkg5ss68TxQqQPlDxXj5MolkyLKu2zKYP1Z/Oq/vkHXc4MxZbVcWQ6WXEsfoHG8QFne8HB6QDs4G7orHJ18iJoh+EbHkA7XkgybdmzeRiFyQ2UrDF5nHU04a2zz9LW57/UJZezNCGLQKdfHhBHCE05y9rRj/LgmpUU4UMU/YkjhNU8wuoM9aBaTjyqxm9UIdrbsPHth5BOEEV/1c+nnayyyYYa7OijznsxxtN4JuZ4tdeIo5/z/scDnUV9N3JSWn4z2nZMf3jrevz/2Xv7+KqKa338OWAAeQsGI6hBEERFoVFUBMWiqCgtXvBiVVosen3lFr/iD2vhFq6xUIVe0CiIiNBGoYg0aCAokYINghIxYCARAgSaQIAQkpA3Qgghz++PNTN79jn7nCSASDTr88nnnOw9e972zJxZs9Z6nh+T2CFUjeItH39ce5oZfnPz7rutf/72t6DPLVsmHOz+cviwsgjqQDi7LseOIcwOTT950sTSHTsG7Nsn31esAP7rv4DzqyTozvD2vfYqACFtR2GhfG7YgLt7HgRWrMDJk0D4nm/x0v87gooK4O2pJWJOzMoCli5F67T1wKFDGPWfZTjesTOOR3UD9u7FeecB3S4sAfLz0ebzZThyoaxd//r5S0BiItasATB5MqKjhSNx1y4A69dL+5VJUPf14cMArr/eNPHbb632HjkS2uq7YwfOPz/EfVvs4E47OLFRvn/5oTXSRjk98To9sVEvXWiYdnyLnzWmLsh9eLSOp7V1QDAMFgtk7nug/ZE03Gt4lIFIfak0XGdesSdeCKQBefj/7xf/4kLD02h/YwLvuZ5JU7F/mutQxxvpOJoYJ3YImepzFt1cXIp/DA+78+5KJ/AGCcqy+IKUgXny15UZwkmm4nSiuYG9uY5hBSXsz1UmBjCKO9mTG9mPaxjNDRzHyYzlU+TNwkc2jWP4FGMNL2FvrjNxSMgUa2J/rhIUUV1+Gh0r5Fh5R+GVB6UuL6g6j7XarznG1jtt0n0VxZ2C+qjHwETVd2OsWCQrxgvjVf6WtQLDGsaJY6g6nir/YCiLjmf6WtA1TboQKKFnWuzxj7hTK9vTemWhCwfEwOn5aqPXDlGfKe41Ai+o8ThRferx+yhdiJgGfTTIWhnJHEmnLZmZkkeL4kKGVx7kQCaaPFqX55u43Y7czUFMMPQxw7mAiJc535nb2Z1pnMBJQg1zHTiOkzmSczmQiWYd0JQULYoLJT4wRtUnVa2xUx3PEDxBYqTqB2tNd9U9NvTvC1K9+8FeM0mrL7XVUr2DKO4kJjb8ef2TllPk+KtN8vOd7/6olvY9f0lI8OAIVHF0RUVWPGBiokHZTEpyngkWcucfR1hQIM+8+aYY7h58kEIloeqwaBEl3q6qiu+/L1bC5GQV67dxo1BEVFezqIg8cIBkXh5rapTFMTvboHkeOKDCBT/6iMzP54IFFC7BggLywAEmJEieqRrR+pVXWFys8vziC1cfal7FsjJvHkUjBw54IpCuWkUX+qgW02cWzcXy5Y1z5mxKo0LYwCXkxtFSgAIUne/Rdas2Cbah9d94YTpPi4/MqxzMoihHHlDmteZngb5ohdWlfI/1VjpJUWhcit8ctRGaZykxWTWS5gWnLAPiEKfAIRarPOIcd1G9OdO8hdrVTEt45UFDFB9RnSubt0wajr+hXGRcwZ5iLGdwNEdxtuEZ1ITz/biGw7mAEziJQ7iEQ7iEHbmbnbmdfZjMztxu6juICaIExinlbKrFn5ip3u0UCpm8ft8ZNGAdZsOcTONmZjgZx6vNtuprjFfvVb1TjLGe93AnRfK5/wPjP69D0qF8jwBJwegZPNM+XHsaV3pL8Qq1HiFGKR4WkAsW0/vQJ4jiYSu3Xm3C4hBz91E1xuz1dKRfffShUIxKa1EvuPJKlXXJ0E/c6zwbUK619hmKhiHuNBpMpiN3cwBXMpI57MoMjuYMRjKHHbmbfZjMUZzN/lzF0Zwh87oTOIbTOJSLDKVMZ24XV9E0B4CqKzNkXo5UZal5FV55UNapJDVvrbXW9IV6F7hOrWnTA/uDtObqozTk8+aex7sn1fsa6VYkG8LGsSHU0V9CKU5nS7zoCE5XCgrqkK9SToqLSaanu6kTLDGunckq5iM9PThAjb+WWlDgpnIgRZnbto179oje9sUXkuUXX5DMzCSzsjh3rqrX6tXMzpbvFRU0CDZxcapeCQkGiCYtTZpUU6PqMXmylPfKKyRFMS0uVhQR5e5wIN1XxgX2zTfNNU/AHKVdFhcH9nNRkXffe7nXNsQ501ClUSFs4FKXyRKKm4/03lidCdFWG02YHHA/yeOa38bXPyYH0xlwgk96XyNZa1yiJ5dhKMTB1CDXbcuhH2IeVqiNk8VD6Iqv01ZAlbchaLc3zPr5GL80aXJ9IJ1fKsxzb7y6MoORzGEUd7IPk9mTGzmICezONA5kIrszjSM4n2M4zdyL5VPkjcIzOI6TOZozSArZ/CjO5ouM4UjOJUmDQhrNDWxRXEisF2WzI3e7YiDtNkZxp2NBUH1l0BU1Iul69/vzJLYOZpXVVgR/5MIXGsYPTIBCeBpzNBgXX33kVBE8XVYjLyuQHvvaMnyada0vvyJWM8DCR6oDhrp4Oiym2wvDnrP2oYYHn6J53lpTEE9zQGQOQNbLOG5dns+O3O3M/SRJg0xJ051pcvAUJ2X25EYO4Eo+zpkcyES+yBhBCb5a5vUETuJAJhrr4BAuMWV25nZiumV9TFIcoAnyqT0T9AETSedgxlaUNQ9hmnVtReB37R2AMUrB1IdkfmsZaa0XtvUwtWHO6x+7fB+K3NmQoiI/65eFiqmvh7KOFRX58e5lZZmvb77pThsba8UEkuTmzdJvRUVkcrJ8T0mRDD/6SKyClZWsrBSdKzFRFMGqKjpWPQ0Pmpsr6KNx1mn27NlkSooocQUFxmJXXOzULdY66CZJLl9e67usy7uuM9IqnXr81ObMDymNCmEDlzrTTtTjpD9oHurkt0leuTe0v9oY2T/+dc471ls5c6XxsvYoK1PAda+TaA/lEFOsTelCBnVBc21iPJQQpNKQMnu5lZLqtHuK+xlXHklq8+gFN68VqmfceYRXHnRZ0TBVNoc9uVE2l4sl38Fcys7czojqXOMeOobTGFGdyz5M5gjOJzKFnPpFxpADxTI4irMZzQ2y2UyhsSj2YbIAS6yXzWOTvHLZRK6QNjfJK2dYQQk7crdsWpWbGbJq2Lo83yGzjlFtjqXjFqs21ZpEW0uL4kIDAoJ4dTgw3dqI1gKEhNxjxLyG8QPjIqavp6vn9yVGaQt2+FJPC2HA82Nqz8O2AJ6O94Arz3vVp3Vw1iSvXOaabVmcLuUjxV1PjFF/WolZrebhRPc6hEcdZcm2EJKW8jiLLgqasIISUchyjznKVVaNpMs95nw+Icp0NDcQqQKME80N5jBoFGeLMjgAnMYxHM0ZMqcTZL5qQB5kyrwzSucYurwKTB1S1XplK2UjHaWOpHPAM57GQhjQ99orJMP9v86PpMtCGHBAqL0L7mp48/qckbRT+ME+w1JfRaE+4mV1shU8133renGxu15BFUAvS6DKJ8CiqEBZtNvla685bpqffirlJSWR/NOfxO9z9mxy2DB5RVOnmjTcuZOff04DHMOaGlZUGC9Rct06lpUZzBlxyd24UfImyeXLWVoq1Vm1ympbfj5ZUOBW7ubMIefODegvbRWtTTEm3cqiAZepC8VHI+3EWZVGhbCBS50shLXF63lY6hqa1BUV1fPZ9SHuBXMjs93HlKJpNoSWgqpP0g16qN4IrnCUNb0xI9WJeIal4Knfakx0txGrGcA7SDooiJhCc3LfnWnsyN1sklfOHtzEpxhLxJIDuJLIlM3gWL7C+RzBJRxCXgS+yBgOYgJncDT7cQ3H8hWDlDqAKzmAKxnNDRzKRezKDMNDqBFE+zCZSJHNZJO88gAl2hX76OE6WBeLGBYrxXCOKneOG23Vi5cQ40nfrgPn/A9MnQ96TsH12fW8h0UumMJHMgCJl+RpK6wui1KIuMUAtM4g1vp6l69O5+uiYNYlZtEoOfa4nq4OPxY7ymLAc35KkX/7+nOVUdBIGgt8R+6WmMJYWcvCCkrYmdvZn6sYVlDCVziWMziaeRBl8EXGsD9XsTO3G7dzrJA1ajgXiAKaKvNGIxLba5rrcCyTxiWc9F6HMUfWRmO1X+1wpIbsR7+DvoC48vE0sY544hxVtvykIdSxUbzFKD6WIlNQQDI93VEqQ/HrBVG8v/hClDw7No9bt3LjRqUsjhwp8XXbtvHTT8Xgx7g4URiLi1laKuChiYkkV6+WBCoOsahI6rt1q/oeHy9xhNod1Arys5XfAEU2iNZ3Khbg2tBebQW9uLhxzpxNaUQZ/QmIF3eX7z0HHY731D9Pzatl/v/a7//vQjyrkDs1Kp1nmlAIoi+7PwE3Kqp/OcHy970leYTkTssOcr1LYBo+p/oh26n/nmeF4IwDFEdeNuDbXyl8e9nyt2tGtFz/vcp3niBn+tYCiFNl3AXgvJOCrvqy3NforL5JMAiCF3U4hNy13dH/j/9En5vXogsysRPRyNt/Ce7qsBoHjl+CuV8+h0HPLcMxnI+BV61AJ+xDGdrgAC7Br/5jBf5xaAgA4AAuwQ5chTIIgdLISxdg5K3v4gAuRvrJXtiyoy/2oROq0Awf7P81huEDtG5Vhn43fI5qNAWygUuaHkBNdisgWyGAPi/IinumXetwCqr+822x+jtbcbatcXe7QTIcLUiGHA4gCijPigSygcKml8L3oeJsU+iEevxfhxQgGyi+qFWQl9rwhJNP/Vnf7x3+NpubzyBw2mnVfDb8cXYdfhlwqV7CP6j1aDTAV0OkU+/TN1jQinmD+j8E2qmNaGmuPe+X79vqc7hfOo/1g38U/jufBWjqz5HHpwVlFFlqnXlMcRneq3j6usg9APAp5EPfZwBmqQyuUJ9Z0s5mhaXwfabQRrOAojmXwvcGkLf/EiALyPusK/ahEzCEQJdKnJjTFvsOdQIAXNL+ADrgEP6/O9/G3zka23ANUnEDuiEL7VCMNs3L0AvfYMgv/wF0OYGl343E9j/3BrJl3mzYMVDm5Xkyp3xvyPv2bVL9eB6BIXDWw1lhgjyq1/hJ6l420HW4DCLeCWxf1lvuq/ejkWB991v96NCPmv4ArPeXLdcqsyKALCD8EzTKOSi1cs3VM91pS0ZG0Fs2154/wOUFF8i1Iz8fivJySdu+PfDGmp5o3VrQRI9c2lMSK27BN96w8omOBiBIo0hPl2vbt+O224A2I4dicPbbwMcfo3VruXVT1gcAgE1jF+C+SzYBy5dj8CVb0DQ3B+jZE+k7m+NEy3C0qSlB9y4ncPHFQMmNdyIntynQti3w73+jbVsA/fuj1xXHcMF+1e7778eRqlYCH1pRIZV8913hSUxPB9LTsXs3gKNHsVStbUdwAfCOezH14iH0R2fV/Wn3pQvtFQC2bHH9q9vvf71RzoL80Bppo5yenM3Tk9r43s6GGPRJDzfRgLQ/oOXTgEokWzyL6oDQnMpr9yvtBrle0mC9nHpryx6pTsHT5NnuTHO7T6bJyX5XZhiXL1uiuNMAyzzOmcI1mCyxf6S4iU7gJJY0BydzHOdzBJFJjuE0IlOeH84FJJ3YxYFMNNYD0m3x0/cHMdDMh/XKsmG7nqVKH3hZF/zzNfkk0dO1lgwcp/68cQ3hxLEh1LEuEsr6fqZFuyHXV2xgqFrTaiuXtj5bYxBZNTIH9Rrl794Yz8B42VnB16lobjDzLYo7g3JyaqTgPkwmFpMxfJETOImjOYOjOJt5AOdzBF/hWEYyh49zpqSNlzVgMJeyN9e5eES1K/oQLjHl6PWCFAuf8XrwsBBr1/H6iO7bjtxt1j3PdLpc9Q40j2FDmDMNoY4/Ramulk/NBxjqnn+aykoF0kKSGzeaT6+8SHLePEpMIMVaFixdRQUFQKaggBUV4j1KKr7D8nKyulrAWSsr+fnnks/cuaoOynS3Wv8WLnJztK4+xb1cZaXTH/WVzz+vY8J161z/Ns6ZsyeNFsIfsfgeCTzl9gVSddVZNN9bvevxrMe12ngC77O+T1DWovsca54+PdZcVL5fKa6vZdbzMeq7smb6Rlsn1/eJhdQ8P8nKx+IvMtbIP1t5/x4BvIu+3ZQ0mhsuRlkOkoETyYpncb1YAkpiOkobuvmkb5LDhKPtViD86jzgPKAyOQK73opG3p+7AgAqF0YA64F2zYux67NoHAuPAGKEixC5QCpuxJ4t1wLJQOHJC4UXcY2U1w7F6NI8G6m4EV/hFuxDJ4we8Bqq0BxdkImTaIpX+k/G1MpJyEYXpKMXRlz1VxTiQgy56h+4DevQDFXwvQN0aZWNpoeOiqWh8Eb4vgNuxlrseeta+D4RPsYrsQXH0BJZuAK+74Be+MZYA6Nu3YW8L7sCMT7p+yny16NzOpAXZsanfk+7ca3Tx/srHetAHiSPR+S9mPf6vPQHIGPdtwnIndbdyaMXEL6H+DGK7w6Pa5d7XOvu97/NU/qrwO9e+bqe919jLH5E2/rumwT4boKnBHAf3haivE7u9L63xLKU88bV8v87ar6OcCyfvsEhGtBOrTF+vI6+fupTUW/5HrGsiFPUWlrsc+o7xYc9a6+VMQ0AU621ZymAYvnz9QOQotIUy3dfzgmp85PKAvo8sOXvfVGeEgnfJKDseBsczrkYF2GvrIUfqmc+BNZ/cje2HboGG/88AP0e+hzFaIev0QdtUIa4m/4bf+Bs/An/i5cKX0YblCELV2AvOmH48IVojiocwCXY/GF/1Exthc6/zEQXZKJkSkcgBVjx51+h6aGjaHc8D5s/7A/fk8KluH1Eb3QfsEXWnyliyfRtUnVfCjOvAbH8+6YpK/BbzngzHI9Pqr6fImv0QXTFQXSFr5e6r7liL5f3rNd+bTFOx0115sFtlO9HbMvaqabzt8itXOlOX1jocOJ9rTySDh4Mnp/mxQtKZWfxCTZtKp/N92wHtm930ixbZixhzZs7aVaudPJo3uQEtm4F8O23KOwqC1xh15tQUQExe6pGlJTIv//5nwBatQIyMrB1K3DeedKOI0dUXXNygGXLcP7eHcBFFwFvvonz8/6NZs2AtWuBoiLgZItWQGUlelVtAhYvxh1Ru9Acx/HkwN0ouVLqMHo0cOexFUBiIvb1HyF9lp4OvP46rrtOLJVHjgBYswZ49lng5EkgMVGuKQsn1q/Hjh1i+Xv9dbEK6v7YtctJpj9dsnSpw0145AjuuMO57hJ/Usn+/c3X11/3yLdRvj/5oTXSRjk9qXOs0QMhb4d+VoMEDKk9Tch8gsXj1eGEHjECMmDia3S83hN00UGQgfE5mvrA/G+djhlo9GHu/819fX2W93WSDvjBLOkHTFV1Xa1iZyYG5q2tApio4nBeULE2jzr10zGG5vtCCky9tj6qmBqN2BnNDYb3D9lVRKqyLM6ReyM5l49zJntyo7H6xfBFcpDwkb3IGANF34fJ7M40DuUiFwR9P65hHyZzMJcyojqXnbmdHblb4ps02mCsFVOUrKye8U78GTLU3xOOFaV1eT5xo9UnK6x3HEcXb5sG9DDjch7d4B/KYmFoLvyASvD+uX/ieDZORfEAievq+Yy2jJ3OelLHZ4Mhc9b6nEIN9aedcYG+aDCSGDVnNSBWX7+1QiPh+tUZfa3val3EWDVH51nryjzJG7EUYJYnSNzlthCGFZTI/I9Vc3eeqleaWMjDKw/K/MhUa8QLki6soEQs5dlVjOYG9mEyR3Iuh3KRoA7fLLHAozmD/bnKAM305EZGModDuYi9uY4R1bmMqM7lYC4lMhyuQ2TVyDxdQZMGL6i16hlVlzlqTdLgOB6gQHhA1kv7fUQyR/pFAxWNIXG7+q7X+BjVn3ep/19Q/9tr70IKMM4VJP6vcV6TtXDDnQPiCfJyhkRz2XnRHHhJQAycxYdo3/OnV9Ccg8uXW5R6qakmXXEx+f77KhZP0UwYQJf8fE6YIJl98QXF5LdnD5mWxp07lSVw9WpyyRIyK4tZWZJXQQHJtDRWVAiIaFUVyexsVldLvbKzSWZmMjlZ0lZUkCwokLDGTz9lUZHq+8pKcuNG05aYGKt/0tLI/Hxph02F4UGsGAxUpqLCAY6xgXl0jGRlpV+M4oED8qkpMPxk//5zf17/WKRRIWzgclZdRj3QNU8pn7ja03zf4u/mhIWslaKCpIvfLyDPxQzq1kXSm2YjQ5QipCilyS+NIYDOCLyHFAf0YSTnchRnu8rXLphhBSWM5gaO4HwDKjOICZzNUeQlMBxkpLh6ao5C7fbZn6vYg5sYUZ3LUZxtqCu6MoMDmciO3G3ctkhxX+3JjaZ8/z7BYuU2muS8B6QoRXq18z/puNd69qcXumxG7eOrfUnGOf8DUyewqDlBb50xOVNInmdSXEi9KR73rXmigVYC0ugDBg0IpV2YgxxO2aBP/unsNcEFapTgTmMT09tiP9+VGU5ZFoAP4mWN0q7juu4jOJ9j+QpHcTZHci47cjfj+CCPtoKhlJjASQYFuD9XEcnkaM4wbqLjKBuxxzlT1sFkKdu4x6Y4xPQB/aIOevShjb+bqJ7fdaEtwRy1BgQZc7UB+jQE17KGUMeGIIZzrxapVTkOgbCqFRh/CQm+EuL5uqKdVlSI8rh1q+iEpaUk9+7lgQOqzWlphu6QaWn89FNV1kcf8YsvaCgrYmKsenz0kWSYmmqQTo34uZP6S3ExXYqyuebRxlAS7CCgtvfYOGfOnjS6jP4EJRSYCyCueQHXJjkuOubae6dWPkfVvU7+oCKue2+FuKfcPn1WXLIG0QHcQBi+T6RtvMojH8sVybcMqMlq5biObrLuzQeQCRzeLWAO55cUuZ73LQPCb89z0qs+DutYKmAJWUDU8F1AR3G7vAab4fsOONlBAaDMk+d9n4kb2pXYAmQCX2EguuE7rMNteG/LaBzecRl8bwFdkImIqHxchxScyGqLG5GKNijDDdiEk2iKBxCP0TPew9v7RyEdvdS99ShHGwy4Kgm/bvp37EMnpJ68EV8X3owuyEaHpoeQjctxJXaiAi2xr7ATPv9uCE7iPFSgJXwK1OEL/BwZn9wEZIWhWWEpDu+4zGn3n6Wf8uZ3BaIUQMUMuYZM6Ydu+A6Ikv4pbt7R1c8u0SAT05xPXivjyx7Dvj9b7+lZYA86BcmwYQmfdv+v+8FfvFy263LfNz8QaKW+YoNPhQJ/qY/wj9b3mz3uWyBZfM4bNEoDDek5z24+AXt6zklj15dDxS1SjzlkO2tWTbYDUlTY9FKz9nCotN83AaiZ1wq4QuYlR8G4PvsekTmu14s9H14LDpV7YS2qAACdsAvhQ/LQYkgRTlafhxZdJG3vq9bjAC7B+yd/iwtQjDK0xgOIx6g3luAf5Q+iDcrwM6SjOY6jZl4rHCi8BOs33Q1kA5/hHlyIQjRrcRzxeAAAUIGW4G+AzgMy0f/SdeBwGHCcw89fJiA3ytvLN1/WVg4HMKeFrOnZAK4AfF8r9+AJan4Phri4W+IPQgbIeOYfVN/abvvKZVS/d3uce4EG/dgkqMvjDyj+4CFnW8LDgfPPrz3dBRcoEJdgooBetM+j3a7Bt3h3fJs26p387W8YctUuYMeOgHd0+DAweDCwTO0VsGaNA5Zy/LgpckNZT8yYAeDkSX0Z8+YB9/Q5gl65K9GjB9Cm5UmgqgoXX3QSxcVAYVQ0srKAt98GkJSEwV22Y/DWaUBYGC64AFi+HEB2NsaOlfz69AFw//34uqIX3lh/A3D99cD8+Y477jXXOO3evt1x81RSVQV8nNXL5YIbHi6fg0O54vuJbp8WnV9d3mOjnCX5oTXSH5P861//4sCBA3n77bfzo48+4rp169ivXz/eeuut3KpOWA4ePMi7776bt9xyCxcsEKCO6upqPvbYY+zfvz+fe+65epVZ2+mJJxn0eO+TcO36WBdBDMW1rxZKC9czdUzr7+plX7dJpF33lPukcWlb7Hffr714JrS1z7MMy2XWuC2Odz41D5epa4pYFMIKSsTla4xyb5qlTuGTHAsHYqRtiBcLAqY71kNS/T9GXUugC7oeadLesIIScStLUO6jc4RSIoo7DQjMEC5hHB80pPODmMAo7hROwWThGUSsuKEOYgKRSeNWRtK4kmleQpLGtSy88qBY/ua4+1tzDyJNtVFbWdQ708AxLYoLAy238R7v0t+t9wnnU7slI4YB3JvadbW+J47nyrw+XYoJk8/tp/jcE7XcvyvEvTiGdBUN5Y5eF7Fd1utLbq95LF3XnpD64gmpG55QVr5hHs/rtWCilI0nZOy5QGRG0ptH9UZ53nZhJdV8nydzJ4o7ZW7nHiMyZb6EFZQYl21kiKdAHB8ke4JjOI0duZsjOZf9uEbczRVlTDQ3ELnHGMkcmauKmxMxqsz1jmUSaareyWLpa1FcKGvaFNW+R+m4rz+g1rN453fEWPutcWN7Eni+ixAWaaxn0NAEXHdqloSzPbd/jNaOuvDQnRHxcFusb3Jdn4ICQ7lH0ps+wXVv2zb5UxY9Qy6fmanxYdyybZs8r/xJ9+1zZ7x8uRjrtm5VLBZZWXzxRZJffWUI47lxI2tqpPyaGknDvXv5/vsk9+wRy1pqKpcvV4bOlBTjgmqAXxITTd11PYuL1fWCAnLbNs6e7UcJuHy5QbrZt8/g3zgMFdpaaJPdn6YEHSfLl/8o58y5Ko0K4RmSiooKDhkyhMePHzfXfv7zn7OoqIg5OTkcPHgwSXLs2LH85z//yRMnTrBv3748duwYExIS+Mc//pEk+cQTT/Crr76qc7n1nSxecTnGlSnIRqq22D/MCZ7mTIkXN5qXC1FIHrMgLnZY6N6IuGIMPfoEucccBdSKEXTlpzdDGd6bIMxSG7CsGtl4ZahNlp8iY1za1NqLVLUxza4iYpWClnuMEdW5jGSOKasztzOsoIRN8spNDOBozuBMPk4OBOP4IB/nTD7FWPbkRg7gSkEfXU8+xViO4Hxx+0yRTWRvrmM/rmFnbheEwRh5Jx2529kUqg1rf64yynZH7nYpvbpPzeYzmU6c4TCl6M6zFF/lGqPRFjtyt2zgn3GPOcxy3n1tbo71mTMNYV5jIeuNqOtPun4mJCR/4RgGPeghGfSgJyCdh1KKGNYbzdTLrRjTlXIWL/PXri9W+423ODVW7YOPWFWX8eqeHtuPqvZbbTRK073qXqaj7Gh+PX0Y0qK4UMrPqmEfJjOaGySdUuyGchFfZAx5n8zroVzEkZwrSKJTFCdoVo3Ub6ygEA/gSplz2j01U/LryY1EqorpfYGOK+3D1lo0iw4ysFJ8WxQXyji0D8QWO2ujWS+DHGqYg5xhNHGKrvtT1T29hvgfEk2t/2/hDzG361vHUC6JweRcjyGsq5xKrKGnzrh5s+mTxMTA/nGVU1DgwHlaUlysntu6lcXF8kxRkfNnRGtWSnHMzHSulZZKXZifT27dKv9/8QVJUeiM++WBA4IiWlEhD5WXixJXXc3SUtEL+b//SxYUGJ5CDhvG4mIVhpee7gycggKyoIAPPih9U1ZGt5tsQoIiO1SSn288SnV9li+32rh1q+Sh2mcUaT+XUiPqhdixhAHi78LqJ40K4dmTRpfRMyQbNmzA+eefj/vuuw/3338/Dh48iKZNm+KCCy7AZZddhqIicfPZuHEjBg4ciPPOOw833ngjMjIy8NVXX2HQoEEAgHvvvRdffvll0HKOHz+O0tJS158todw4fcsU55cfIpt2PdOcZK5nfq84tLyk3Hk+WBrbXa82MW6eHgikXtxotuuYuRaKx8zfxU67dv1GXJ+M+5Fql2+Sd5+gvIVJg3LhgnP1abniEdwiLowZW24S5MPPrDSVAG4EUO4Do5Wr4/8BfAnASMCnAdDS5CNi5H74dhOIBWrKWwLlYQgbWYqLmh8C0lrgF00/xc/xBZrhOLrhOzTFSXRofwgPdfgQbVCG42iOG5GKMVfOx6w1jyMeD+A4mmMdbsPN+Br5uAjNcRzhN+ZhHW7DZyfvQUtUIOLG/djyXV/kowM2rBmInPlXow3K0PmlTOBG4UBDOeDbTURemg+kAev334aaFa3gyzmBvLe6SltVvzQrLJU+LQewQhADOQBAkvQJ/yDvmteKyx0HiEtvWatI+PZX4iC6yjvu6zfm+qo/6/2Z9/ys495r85zVRc6VeR1K+Jv6c4ny7dBzpb7im+Y9R42US5m+Ed4uqvxb3crhu0HyvhXGZdlVL43y+axy+YQgWXKUuGa7pK/kpeevGU8AkCDjzadfYblybywHfI9J3nxOPW/lgwQA/dXfo8qV8j04Y/QJlddVksY3DcATRMdRe9Ck/1HwIaAyIQI97/wGSPWhABeiJSpwM9Yi+tI03IIv0Qn7MLV9DP6wPAbv4Glcjmw0RTWOozmaPHEUFWiJ7t22YuBzK4ByYNeX0diBK9EjejMQJXMS5UDkpfnI+PtNQAJQnhCJ1jGHgXJBUUWl1NG3RX2/AWh9YTH4f1L/yjERTpuhxtdDam18VtZR38uqv/w4bAFnLvNjtQ7+n/UOR6g++ljWR99olY8VTsA/BOZZm5yNuX068xoAhgypf7suuKD+z5yLYlwsaxHt7lhSAtx3X+D98u7Xm+9DhgT2j6uc9u2B0aPFnVJzBfpJeLg8c8EFVl7ffiuf3bo5CZctw1VXQVAzd+0ydVmZGgn06oU2sZNReM1twNq16NgRaNcOwJEjKG9zMdZtbgUcOCAcwDU1aNsWyNjeFElJQDfsBsaOBQoKAAhPIQYNQnjaWvzmN8AH6T2BG27AP/8JJH7VHmjZEh/+91rcd7nwEK48EO24i3btCtxwg3jMbtkCREZi/36rse+95+7TXr2kv3r2xD//KX2hr3uKejg8XFxtXaL5IK+/3nX57be9s2qU718aFcIzJIcOHUJWVhYSExPx5JNP4qWXXkLbtm3N/fPOOw9VVVU4ceIEmjSRbg8PD0dRURGOHDli0uprweTVV19FeHi4+evUyR0P5RWfZ+6p2BS+FHgvKBF8O1GcfM/DRejse8dbIQso0yONP5GzXRYgmwHf2trztuNQfNPccYi1wZD7XgbQWsW76NjCdpJP5FChSNCk376cE67yeBWAF9Qz6seELzkbUqNgRyuFOhpoMuwoou7Z5cS/DAGQBkRF70K743miMOackM3ZYrX5mgb0fOgbAEDLphXAYh8wDAhrVwZeC3Rp/29cjzR0/OUeFKI9vsQtOInz0BIVKEMb7EN3pOIGVKAlnsfr+K9eH+CvO0dgG65BIdqjJSpwHdJwHM1RgAtxAJfg5uZfY8ehq9CmaRkO4BJc03QbkAecjwrwTtn0V6AluiELSAP63fM5ug74DmHtynD4w8uA1gAvbYGwYaVg5zBgyAlR6mZI/56Y3lYU/nYw79v3strQtbYUt3ekP31fOvGevLSFwNtPUnGCbzibS95gje9R6nkdhzQMhsScHwPh34YeG7acK/PalvrE4hkajxmh0wU8V8/44No25Frh4wcAZ9ah/FpoaVxyoYwbOy7YlPuck0bHQPNtwPek0BsAckjgWyppMEWNn5edtdT3pFNn3irxu/wd4PtO5fs3VYfdRPiUPBmHFwJIUwdKqepvsUo/CsDDql558rxvhKSJ+sMudO62A4WFF6JLh2z4lgGDRi1DxqSbgP6VaIpqtEMxNubcgm2F16AX0jGzxx/w/wqnYQeuxIbvBpqYwi05N6AmtRXaQahqtuEaIKYSuFBI7fcd7QQUANe3/xZIA27Bl+j+my3Aw0DEw/tRPjUSKFAHZQ+r9bXdCVkn35BDGkDaiQul/i2mFAXGfV+o+u4l1f7n3LfN+jra+/XyAycP3zSVx+MIoEEKT/Z+Ppicjbldn3ldH/GPx/qpysGDQKQahkY50aLiAlu3Bqqr5ZIrPk4paV5yQf4OoFcvQ6ewc6dS/rKznaDEFSuAlStRUwNHqcnOdj6HDhUKiw0bgO7dUVMDtP7mX7jiCgDvvovE6yah/V//D7jySuTnA/36AaipQetjh3HblYeArl3RJn83cN558KV+g577VuLqqwFs3gzk5+PYZVfhhp0fSPn/9V/Az36Gyyu3o2VLKf/uu0UfW7vxfODGG7Fsd0+0PnYYg/e+gwualODIEaDwElHk+vaFxFNmZJhDiL59gdw7R+HwYeCvf7XiIZXoPgVC04kEvdezpyuNfjej/daBczGG9scqjQrhGZJ27drh1ltvRbNmzXDnnXfi22+/dZ0GVldXo1mzZggLC0NNTQ0AoKSkBBEREWjXrp1Jq68FkwkTJqCkpMT87du3r9519VLIgloLouT0lq+7rWX+1rb6CIdbJ+32dWVh8L2nLEPBFEed3gKU0JYl87+l9OoNh+vZlwB0kTz4kFIsouQvHwKCohVFdg6TzV+S2gRCvgOSh8nzl3La7vva2lA/Kh81Wa2Q+/fuQJQoluFd8sDngONojpKkjmg98jCQFIYO7Q8hYsp+6Z8uQEtUAAAOHLoE6AJ0Hp6JE0lt4VsLXIKDKEMb5L3XFZ/iP5GX0wktUYGrsAPNcRy+TcCuTdH4Nf6OUVcuwXvpD+JN/D9swg04HxU4iabYhmuQjl64BAfw1fFbsGr/PbiowyFcg204juZogzKgC7ET0Wh66Ch8XwMZ392Ez/ffBUQJqM1uXIsTSW0R9dAuhN8lwDk3txftObLzQbEKjlP920VZAJ4DOv8hU/WRej9TIMAVa2EAZzQgiO87AZvhb1Q+UBtLq/8B6yChi6Tz5Zww6bWUuA8kQ8q5NK81mJE+qPASfysZP1AKdDArfxAJdbBUX7HBnGpNq5RdbSEKBRxlJEoUfheQkN9zfMmauwDQ0br3saxJvApAvLqoxqRvvtsq6fszsBMCRMFrrXUwCgiPOiQgSPPlf3RUz78NWQeigB7PbUa743kCoAQAd6l6TT2Bnv/3DfahO27G16hq3xZ7ZlyLMUP/gs8wFFGTd6H/peuwa/fPUIj2GNw5ER3aH8LkDq9i0vYJ2IdO+Aq3ovO1mejVNB2H0AHIDAPKgXW4W4CcPukKJLRAi45FiLw0H2WtItHjns1oj0LwcWATbkQH5AOZAo6DKKDnnd9IGzNUmzLDRBl7ThRgQP0uREk/HQuPCOSrvd3qa78DQt8aWV91HwKOp4br4CNKDiT5h+Djv+R27+vB5GzM7TPxe+0lmhPvpy4XXxzipmXaatZMPjdutO53dwhZNbeekauuMs/985/ATZo/9bLLUHLbELEIDhkC9OmD9uuX4Z13gHfeAZCWBgAouW2IcBVedhn+5yvRsLKzAdxxBzp2BPDkk1K9MWOAjh3Rq0sZZs0CJsW2B5Yvx7G2HYD8fKw70A2oqRFLXt++OHAAQEQEkJkpYCw9e+KmFunAX/6CkiYXAC1bYuhQAP36SX0AVFQACz5qhdtvh2jPTz+NCVPDccEFQPsvhAMw8iv149KzJ8rK5OsFFwBhYfLIuHGi39py++3Od3+rq31gcd55CCq63y+4QIyzXhKg6DfK9yc/tM/qj0UOHz7MO++8kzU1NUxJSeFvf/tb3nbbbTxy5Aj37t1r4hGee+45rlmzhidOnGC/fv1YUVHBjz/+mJMmTSJJPvnkk6ccaxQMot8/3uL7EC/AhNPKrw5w9zquLGgeQWIGO3N7cGhzC9SkLnFZSHbqitxjph9aFBdyOBc46TIosXcr1GeKiktKlTw6cjdJudckr5wDmSjxPAokZyATDRfZAK40QCx9mMz+XMV+XGNAYlqX53M4F3AmH+d8jiDvB6dxDKO5gf24xvAQIkUB0cyhuUZKjBGSHA60rsxgd6YxvPIge3ATh3KR1EXHDq523kV9qEns94f17pjQYDFhSPO4Fk8Tp9iVGSFj2cj6xSScC/O6URypD4jVKZeh4ubM/7EqHm61FUc3XSgm9LwlZR6HVx50+AH1uqDi8zTPoH6eVPHA89T4t8Yt0gTMiRSKiO5M42Au5UjO5WjOkLVlBAzgjAaLiajOZW+uIzLV3FbUL8g95oDIqHUNs2juk2rez3PWPT2XXW3UIFdJ3nPd8CvOqf1d9eCm0Al0nhYHaSip75z5IeZ247w+h0THwzGQ+sBFp7BxI5OS5FpZmV/MYX6+xOTt3UvSupeWRm7eLP/bfH4bNzplZWaS5eVcsEA9np0tMYXl5eS8eWR+vjx/4ABLSwXIpqJChThmZ5ssy8oUx6GOxYuPtxBg5Hlu3mxi+OpC13E2ReHXBJXGOXP2pFEhPIMya9Ys3nbbbfz5z3/OrKwsrl27lv369eMtt9zCNBXIe+DAAd51113s168f33vvPZLkiRMnOGrUKPbv35/PPvtsvco8ncnitbk+FwRx3qAPZKCSZyOFusBg6giAZVBJPVBXPdPrDaE/ammC9wbIbGb0Rkoh+IVXHpQNWLJ6VimKWinrw2Q2ySs3mybEiCI7nAs4iBKkPoAriawaDmQio7mBQ7mIYziN4ziZozmDiRxIDgDncwSRKhu+EZzPJnnlHMpFBpyiRXGh2QRqPkL7EEFvVMMKSgJ435rklUv9F4pSFlGdK2AVVjrE0/Co2e/PVYYfumhdJRS/WTClv75z5lyb13XlH6xNOfcEajrDh0fBlHMDuuT3jk4FSRUL6z7fSaUIWeVoRGDS4v20lTMNZGIh8WGiGxVXo4naz2IezVwl5cDDKIk6T40crBW3JEH4xXqHg3MiJ7A31zGSORzMpVzA4eRAcDgXCJl8dhX7UNCXwgqc8RJRnesoaBoAzFqjBlKAJwZzqaME+oGDmefWKyUwiaYsf8XZLptUQDDWe+nJjQHvyf8g0R9MRudD0gXwhdTAsXIqv4Vne243bm7PrmgwFIMK6nHPFq00abAUl/JngcOM8Ue7XawmmgKkKS6mKIuGjV4uVlTQKHNJSRRwlo8+ksrU1Ih29MUXnDiRotTpSloHDjt3WmAuH33kqjdJPvigfM6Z442earePeXmsrHSnqwu3YLB8vw9pnDNnTxoVwgYu9UIjtE6DzbUMj4T2/TNERl8Xqa+VMQBpTj3vIme3yJ1daePUif9it/JSFyoKl7KjN4QJ7vvIrhIyZ00xkSJlNckrN5a1/lwlCIC2VTL3mJyur3fXZQiXSF0VymhH7mbr8nz25EajEA7nAj7FWE7jGE7mOHIQmMiBnMnHTZkGwn6O2jBmV8nmSvVdHyZLXW3UVbXB7cc1RErgyX6L4kJpV4qyDGTQRWKNBKVMLnRfIy2FfIV7M1hf1MzaxB5bzff++5z/gTmVH8E6K4pnAF20NitsQHpLEcE8GvTYepc73T1ObCJ4k8Z/XVgRWF/EOIcJoQ4jDAXDPIXoq5WTGIXEmeQcEhnrX+4xY/3uygzHkj5VKUUZzhqCsfK8RguNZA4RJ4c9PbiJSCPHcTKRXcVobuBETiBvBBdwOEdzBvswmYO5lP24htHcwK7MMOT1GgGUlP6PqM41FDCkak+mX3tjGUAuT7oPXiKZI4dA8wLHnCaoN//7/X4E/K/GgWsNrOfY0tIQNo4NoY7nqngqIZmZHhdrFxu9ddUqGuTN4mJRiIqLnTRGp0tPFyXPo16zZ/tZukaONITxb75J5uVJGVu3UhKmpYmOt2ABmZDAsjLVvpoaMjvbGBW/+kryePFF0Q81SqhRZmfPdojplcTW8XCb9FaUvYjo/ZVn/3cRFEH0DEjjnDl70qgQNnAJNlkMTYHHiWt9xYv7CS+ozYwHjUXQfDS0+L21pPODoLeVi1rL0Jxg1km0dnny3whjPAMsXgH5DVOfs2QTaCx+sYoCYaxzUo5ZsgHTJ/z6eawWJS688qBwlE2VzVgkc4jVjitpWEEJo7iTEdW5ci3VKS+SOQyvPGhcPZHsuKV2Zxr7cxXHcBoncBJj+RR5IziZ44x7WRR3MpI57MoMduZ2RnODYw3MrjJ91J+riClq4zpRKbBzZPPbJK/cuHVqpddsmJ9Q15Kc+7reSKPhkMRqZWkYI5tDFxS/Vq4nqk18Gr3pAdQmFGPUn37nGsrfT2nwl4bwA1OXOtaXT9DTItjT49rDfv8PqSVfTZdwnXVtIt0WHTXnveqMu0j0D0xrl20/h6vdZdv8qTodYhmUN1FbCLVFS9NLGCt2KoVXL0HGmrHm2TQUmk4hU+pr1raRMjfxBJ01QCt/i6VMlwtmpswx7WYaXnmQeMA5OOrNdXyRMXycM2Ve3wxO5ATjPqo5QbsyQw5zlKtoi+JCYo5zOKbpLUi1bg1RFs57aTxFkKzmjv5/mDWf1fvEWOtapurLqTS8qHjA/a7xMInWKt0z6n+1DtsuoAGW4mHe787cn0LiRr9rU38c8/r7kvpu2rVr4fdJYxHK0uTpSmi7QnqIrejZ7d28mWRenlwrl4NW0y5Lg9KKVXExyT/9yVEGZ84Uv860NIe2oUodsG/dSpaXu7n8ystZWir6XWmpMuS9+Sb5+efkzp0sK1NuolVVUqeqKlH2iorkemkpt24VRTItjcI1ockF9+zhgQOqnP/4D9POZ56Rer75JslXXnH3X16eq6+NIpiX57RByc6d0g9JSaoj8vPlWZuuwuq34mLVwf73PeRUqEQawu/1j0UaFcIGLiFdy6Z7PKDv+bvujPVOZ+4/E/q+ljpZ2J7wKD9IXW1ics+NhP3dz9rpyVlmn15nMMBSESpOxXaRMpvg6TSKpctKOF5csTpyt2yctEuYVV6L4kJRvKbLxq91eb5syjIdC4G2xmmuQOQeI5KVojWdHMXZHMpFjOGLfIqxnMnHebQVGMunOI1jOI6TTUxhT240sYe2i2tEdS4jqnONC6tWaDFPWfZecMjjtUsrJtLTIoWxTloTHzVVbeBWi6KGBAYcJNTVZdf1TIrT/7rPXa5+U2TzihVOWzGvYfzAhJzXXm51p+hy+0MK5jjjACODrzGIUWvGlCBz2iPe1ObPq7UeQfrOxA2ODOxzPCx1j6jOlfEcL2MY6+mKqSUpByGZdCyFGQ43aXemybxfLe7akcxhD27iYC5lFHeyO9M4nAs4meO4DzKvo7nBuI/25ypZExZLm5F7zOEEVOuOVgr7c5WxEGIFzWEMEpz551rDkpz/jRusnkdTaVxISaXsaa+LBDoHQMnybG2/L7qfSHdf+6/HLldf693i9oY/r8+mG973Kf46W1BFtA4KhL9sDKT0DS5BguWWL6eLNN4lr7xCpqebclzvpKjInefcudy40VIss7JMaF9REcU1tKKCcXESxvfUUxSlLitL3E9rasiaGlZVqT5KSCA/+ogLFlDuHThAJsuGISGBnK73SIp4Xit8X3whVIKxsSQLCtwKvOIBDMZn6X9dW0b19QMHpC0uZZdB+B5rk2Bchf5i8xKmpzeIef1jkUaFsIGL/2RxufrVcZNtfuzr8KN9tiTU6THprmt93c/MZlFbmiwXM1tRCVBaHmUAcA9iHeXMdr8yVgV7c7Pe2Qj24CZxJ4sjkSYby87cLhtKtbGL4k5T16cYKxviNFHSRnA+BzKR4ZUHOYGTOILzOZujyP8BZ/JxTuAkPsVYjuE0DmKCcSnrzXWihGbSuKohTW3OM8V60CSv3LS9RXGhWAJVe7RVkbTGTaxS/ha7N9d2TBGmq419Vo0ohR4HAHUC8fGyGHq4Ggdzn8SjDXfj6DrM0ONLKUhnxA1UH1qEOBTxfK6Orqoh8/BS9BICr5EkHlCf2qI8Rblvelj7sTD0OhgqZhJZNU4/T5T+dylM05W1TStFSsE11sP16i9eKY7xah6scOZGJHOIsUpZy67iICYQ68mhXESSfJBxMq/HicX/cc4ksqvYm+vYnWmyRkxUFv3Vkm945UEiXvrEeBXoOuYek4Ow1Y7CaM87va6GVx70jOfEPOtQSB/EeHiQkMEVfK88Pa9rBfEZZ70wHgoevwkNdV7/1KS+im9toCP1lqqqAM9PL4XJpdjOnStAL/p6fj65bp1Y/oqLjeVQ8bWTn3/OggLytddU+upqMiGB778vtzWhfWUlRfmrqhL30fR0h5T+L3+RZ7/4glu3qjDC9HR+8YUoh6tW0Si1r71Gk3FBAfmXvwRvfjCLr81PHyrdaYvHQUCoshrnzNmTRoWwgcsPPVm84hKDpg0Sz1fn50PF+lhKgQZLqA1owh9URytrWuxYRNJP4dNWS2sTinjLPXWFOx1pxRhlV4kyuF5AJ4xLWYIoRS2KC4lMB2VQ1yWaG2RzpzZz/bmK/bmKDzKO4ziZ/AyczVFGERzOBRzKRZzLkcYtdDgXMJI5YvlLEwtjNDcQaY5lz78P/Dfm/uARrrZ5bNRIb6XdP/4L05109XETtqU25ELMIi8qSTvnf2BOdV6far+dKakrcmR9xZ7LdXFTDwU2VJv04xp3TJs+OPJSOFNljvsjcmK9Y3lH7jGx7usDlIXOodRAJsrzadJ3ozjbHDoN4RJBCV4j83o4F/BFxnAcJ3MiJ3A0Z5BUa0ictDmKO43CZit1es724KYAi2p/rmJ3prnSmfbpdU5bBmsx6nit0cabwnIpr6vUJ678h/4trIs0hDr+UHIq7oT1FdtaWavCY1m0zHMffWTcShMTyfHjrXSLnR/7xERJy/x8vvkm+fzzNO6ZpaVi1aupUXWoqeHevaLwJSXRxEUuX07yT39iaakoa8YqV1pKR/M8RVF1Pp3YP9tY2hhD+OOQRoWwgUtDmiz1UR7J0JY/LHQ2FxrcwUsMHUJWjWszE8z6EIy6g2QAiqjLLUzVNZI5xuWTlM2aVrTCKw8apVMDymjl1YC9rHBvyrRFLqI6l0iSDWd45UGO5gxiPTmC8wVoYhA4jpM5gvMZwxfZn6sYzQ2GaoKkiTvS6IOduV3ikOY5CKa6/VjtKNakbCS1AmcD4QRYTPUGUlthM5x+0WKQHK33Rwbf6Ov4xWAS7F2a+35W84YwZ87FOtbWz99r2R5WJA1k5EpnUb9oxUcrSK50swIuufNQbQ1K5ZPp978GR1Julno90BY60lIs42gQfjV41CAmMKyghCM51yAGj+Ur5HWCEvwg49idaUIpYa1jYzjNcetcTJdbe1dmGPdVXT+X1X6elO0/t5Ds7fpvXF49lMJ6obxa506ngnQdTNk/F+eMvzSEOp4L4q9g1AX5sj55BnV5TPbbdCgUTyYkGJdOUpRXY1GzlDPjhVpQYFwvi4vFQDhzpjxXXS3XvvhCKYQKVCbAcjZ3rnxu3eqq74QJqsyUFKPYBfSPRjT1k7OhdJNnltqicc6cPWlUCBu4nK3JEgygIWh6r03DQmvjFMxNaCJrdX/zdGXyuEbSxLm4LAwZNK6cmCh1wTNKabRjVGKkHcgQpcKAl8xTm62kQAthWEFJAJ8YMlQZ2VVi3VMuXx25W07sp5IjOVc2e8pt7CnGMpI5HMH5JIWLTLt+Psg4zuBozuYozuVI8kYBmniQcZzASRzKRezONA5kIgcyUdzR4pR72wq14U1zxwUaEBft7pYsG1ijvAUBaTGWwYlOH2OxfNdxTKYvx1NAKbTFwO7rEPGutYl5l3WMo/sxWwjrIrWBxJxSnsFigF9gUBdUY3V6VOaWcX/1W2vs9QAjSdylvi907gcARsUHlmsOKyxXRldc8BQZ81ioxqmy5NkxcIhTc2MYXW67SBOFqR/XMKI6lwO40qD4hlceZEfuNtY7POpY/wcykQO4UpTbDHERfYVjxeJ/HTiWr3AIl5BU8zRVDmfCKw/KejFd5nGTvHJps477VXMcC0X51AjFpPJAiKdZEwy4jt0XC2liI8216YHv2Sijj1IAZZL8nnlB5mWowwRMp+MK6hXL6OUmHqfegfXeG8LGsSHU0ZYzsbGvrxISyqV0+fLgLqT2c7YLaFkZyYQEUQgtq59WxlySkOCkSUhgWpo8n50t6TdvVlbB+HiytJRffEHxCf3iCwni036mGsRl505y0SJR4Kqrydxcsrqa1dWWgpqVJekqK8nsbFZUyD0N7sL8fMlXNzw/n0VF4sFqt/PNN2lQUB97LEgHqvg8+7nKykBrqb6fl+fcs585E/Gudc2joc2ZhiyNCmEDlzM1WerKWXa6bp91qkuw2KEg7ohkcGUgJE9divOcbb30cokk1abPan+L4kKxCMaTWB1oiRjOBUR2FQdwJQcykT24yZDLR3Ene3OdsSRivWMNbJJXLhbAFY6VbjRncABXsh/XsHV5PmP4osQW3QrO5UiO4Hz25yqGVx7kKM42IDLIqjHQ9NrKYFs9tPXQ3zoXXnnQKPVdmUHEOzD1XmMAK+g++deKYBoNsihJl3sd6bfxCxG7htxjtVqYvcaH17tsCD8wIUFlapmrZ1rqY/0JmU+wuM45DB3np5UOPYbsgwS/A30d54c4umPjQsUKjrfG61RRoLzGDVZL/i76iWRZO6K409QlrKDExAz24CYzZ7SVH3Mc11o9rgdwJQcxgf25ijF8kRwgFn8dSziUiziYS9kkr1zcT9fTzE+NXIo4t8KGGAbEhdvvMpI5dfLaQLL0i7+rqYsDdo7f/Pd712dqDJHe4x8vNPx53VAlmMJ3pkFyysrq6Zq4ebOrDklJtSinGzc6VrqPPiLz8rh1q6WA5uVRw3vOmUOjfKWlkZwwQUBHdeIFC8jNm7lvn3zlxo2iXVdVkbm5ph7vv09RFD//nFu3KgVcI9p8/rmks0FWlAT0g5WmtDQ4iIwtwZR9mzqxoMBtfTxbFkZbfoxz5lyVRoWwgUtdJ0sowuczvcGsL8iEDXhABionJt0Uv//ViXVt1BGktamMU5uwqc4mpUVxoQOQ4LExtd3QbOnHNYxkjihes5RbZ4aDHkrS4TqMlxP6AVwpG1a1ERvEBEYyh6M5g5HMYYviQnZnmlH89Ibwcc40pPSzOYpLOZi8XGKLZnMUsV7cUAcykZgudWhdnm8UzgFcye5ME+tBLI1FDymyacSjTp3szbBxIdUb4AS6+kJTY3jFrrnisFQaxKiy7XjMqXRbVZXrmz+FhZcEbDxDbPxN3inn/g9MAFjUGdxQ1yb+86xOzwSx+AekCwJAEpBOW31t66DX3NRAOHp8Wvl7gfCY/xc7n/4UB1jhjDkNCuNff6RJfQYy0RmnWTUMrzwoFrlYta6kKA7R1ZJPf64iVkjsLimeAUO4hJ25nU8xln2YzJoIMIYv8hWOZTQ3iAK6XimXD8hY0IdPDzJOwKiyatx9lSDvxFBArFZK2+rgyrcLXMvPBd+22rq8LbRHgZ/i6Xq2r/oM4aZr0toeF9pirPv84SDPaGV+WcOb1z81qatCoZUSnd6lAFlQox60gIHptcTHmzi+xES64/BiZIHYvFmefeopJ49Vqyx9S8X0cepULllC0Zg+/5z79pHcu9fQIhYXq+fz88k9e8jXXhOFsaKCrK4WnsG8PDIhQdBH33xTNEulweqvpaXutpSVSd+4lO1a0Frt50NZfO13o58J1r+2fN/ouHl5P+05czalUSFs4HLGLIQeLl/1RRusd5kecX/2Br9Wq6Xl4mSuWZsdxPgpHrY1ym9zojfBHbk7gL6idXm+Ez+TqjZVagNq+AUXqntKeYyozmXr8nyHWkJvyObJyfwQLjEWws7cbhTASOawN9fJRnMe+Qplp/UiYziKszmC84WP7DlwKQczhi9yBkeLRTFTYgojmUMkOwAXXZnhgLVkyCYaU2mAJLQYou7VVrvj3M+RsmmzYwJtkAzbckIq9MM41s0S8UytSSRdmvO+TuUwoyFsyup80GPN0bpsuH9osZX/AOteCCuhK12IsWTGn5r3Jn7PT2ENAE/R81srOPMYgGyp8w8rKHFbKWPV3wpnPLYoLiTiVLxtqtQHUxzL4FOUxg5iAodwCZ9irMQCjwP7MNmARY3kXI7ibHNwZPhLrbUzijuddseIYteVGXJA5e9+O8tPwbWteusD34F/rKS/nAmE2TMheObHNa8bohhuvFOU6R57EC2aLk/L//t/6ot/zJ+f7N0rn6ZuWVkKnpOiqGn59FPx9tT31DP5+RSQF125nTvJpCS5XlEhf6+95nASau0oK4usqZEiqqvl77XXRJlNT2d1tQKaqa7mgQPGIBkoO2X92reP5GqPU2lbsrIC2k2qfJPcm61a35WV1w8tP+Y5c65JEzTKj1J8a+qXnuP8np8P8KVaypjh9//L9SzzHo9rTwO+Ser7b2p5vptPyrXayues7y8BvMp6IBfwvQH4dgC4wi+zK4CLsQd5L3cFcp3Lvu+ATq32ybOPAC2uKJL7VwC+z4Ca3FYoSe6IsHtLgTgAC1sg+s4UFK2+FGWtInF9eBoOoQOQC0Q+vRe9H1+Pw/svwoq3foXNX/dHS1TgGmxDexSiU6t9OLz/IhxDS1yObEQ+vhfp6AUA6IJ/owPycQf+hef6zsUbsU/hEC7C9KMv4GvcjEXHfw3kAvGFD+Dw2suAFkD+oQ64B8vQCVL/ZoWlQAuiSYsq4Gpg1xvR0sZN0pZO4fvgexngnYDvz0BZq0inn3IB5IaZ7/m4DABwEfZK27rtc9Kpz6aHjiJj943AFQA7y7O+5+UPkPGi37X9rO8dwLclxItfCPCP6h17jBHfaKDd8Tz4/hwijx+B+B5z5qjveQBZ1r231Od9Z6CcZ/3+fydIul+FyGO0fPIPAB9X3wf4JcpU7360u2zXGIEzlgCZz00PHXVuqj7Q8z73V93hmyZ523JiTFt0QSZ88wHfMoA3+D3/OIAotbY8Wgnf79X9KKCqfVvgXsD3NdD+5H7J+y6gxy83I+zeUvj2V+Ka8G3AXZUoQxs0iToKZAJNnjiK42iO80uKcAgXAQDaoMzM/8m9XsWk6RNwHdLQEhVY8t0ofFj4EDbiZqzK+QVaogIlyR1xC74E75E1uhe+Qe7vuwNdpK/4EsCHgN24FkWzLgW6OP3v+w7g7wAO9+vzpc53Pgczb3yfqft+6zwAtDl6GL5P1P0nA+/b13zXB94394KMJQDwjXD/puixbNaP+dZvxdvB82kUbyksPLP5XXzx6T0/zm8P8rb1Tjvkp7vuvfHMduDjj3Hoar9FJDERZWXAkSPAG28AnTqpuhVvly/duuHIjXcDR47g97Mvx5Ejcrms/2C0bw+gSROgsBCvvw5cvPwdROalY+Weq/DGeePwzTcArrgCaNsWkecdASor5e/RR4GMDBw7BhxrFi4Z5ufjSLEPl7c+jBM1TeXasGFYuOMmID0d5eXA5ZcDhcVNsWoVcNddwJIlqg2zZuF//gfAihVARASwbBmiogDceafcP3wYuuIlJVbbu3UzX1u0AMrLne+4x9lsrVwJXFyY4fkOvv1W5WnlZYvuL8DJ/3SlrCww70b5geSH1kgb5fSkvqcn2grjH8RfXzEuXZZ7Z8BpdDDXpHuDXNdum4963NMADnOkHAM+8ISfC9M8OeX3zGOiVe+RKhboCT8LwBOWtSvNcSfDLLFoIEO5bqUpS5t2RR0jFk9DDTFSLG0GlGW9WNbMX1aNnPTnHhOrZFYNkSmxQhHVuezBTezDZOPyOZhLJWbwaSdmUIPM9OMaA1qh4xw1AMVwLiAyJT4R8dJupCqLn3Z1u1fu6/4gZZxoawMetqw6U1VfpDiWRMQrK+EUOhxxlsUilOBReX94wc867AFi47L+Tld9PsZJj5FBylCuZlhPon/DOHE8E3WsCxBUMLCguj7v+VwIcB/cRU/XP7Me9Q3+HKnGX0+/ewqsyricW+AxmEhxn3zAI0+dTs1hg3abpsa8Mgq0KC50xv9dykKo3cBV7CxiaYBo+jBZ5l/uMZknCfKMpoV4nDPNGtORuwU05lEY7tDO3G6AZgYxgUhTrqarJR8d+4f1ag3S4ztT5pux9L9Ax6qv53oQKzJeUPNjCAMs9RjLAFdsPCN9aua7taa7vDJGkmgXpMwgruAmT4+xYK/r9n1c8dOZ1w1JjDthMFJyBcvphSKalOQXC6dcPG23R0+rmn/ZKq6vuNhdj4QEqgA/cZFMSqKAvlCAVLZto5gI09LIggJ+9RW5bh3J6mpxr6ysJL/6ikVF4m6ZmEgHenTPHjI5WQyH+fliKczPF0vfzp2SNj9f+AMrKlhTo/ogKUnyLi83fZOZKf2k8W8SE2l8OmNjrWseUlSk7iUkBFBVlJYqIBqvPqtFiopI8Zmtu9Q1b9t1tbj4pzdnfkhpVAgbuNRlsuAFnhHS+WAufZjFOnGDke6NBeYxAAjEuGyND0zvSucXi4QYVY8X1Gd2lTvuRW+MPNztEac2OHF0ubFhilM/DSVvu50a6PisGiLFcUPTyII9uMlF+4DVothFcaehoBjMpezPVezNdQZpVINL2CijMXyRHCgxg9p9dDgXGDAKrYxiisQLhlceNNQSGnYeU+gou2OUQpykNtOzaJRJ01dzLIV2PF2gEtoFlqSLjJu0+sF/E2nHHvqNl1NFGQ017rxi4fAwic/O/R+YgBjCOs4xTHcU56DonsPqp+yFivvTbslBn12txp21dgRTQl1p9MGVVvj9DngQ57eWTHTSucbpA2p8+oOr+AGkkJSDEq34veCXv3KzNq6l81S7pivF8An1fb0ohEO4hMg9ZqhlWpfnE7nH2KK4kL25jn0oC81YvkIOBIdwCV9kDIdwiTyrgGaa5JWL8jnWoV9BJh3k4gyr3WNolMMmeeWiuMYwMB4w1erXZ9xrcIAy6L8+6/LsQ7TFqv1B4ki1Ao+pDIjFNkizdf39sF11/ZT8hrBxbAh1rI+cKnm5BuOsDxegf7mlpTQulVqs8MLg4l/o5s2igJGiIE6eTFIpMCNGSOxhQQH37FGumOnpothpeM6NG8k9e4Q4XjesulrcSJOTDddgaSkN0I3mKSwoIJmdzdJSC1F082ZHQVZaoM72008FiMaQ2ltiFD+VjSte008ZDEq7Ycn3HRtYV/mxzZlzWRpdRn+k4nvHcdvh/wF8XV1/LEj6OriW2W45thsZfyeuYAF5TlOfvxcXIwDGJcs3Sbll6f+1S9lk9fmq1J8PBamM7R63Q/7n79T1bOVWZqVBnHIzm6eeectxPUIWgLtUHpYHSvgLecA8iGtUFoDxAIdK3X3TgC07+gIAIrocALKAE9lt4fs7gKwwlKzviH1HO2FLzg1IP9oL7U/uR5871yIVNyJ3bXeUJHVEOxTjIhxCN2ThKuwEAOxTrpgAcDn+jQ44BAB46ZG/4OU1LyIR/2HcR9uhGNdgG7phNyLu2o8DuARP/fENFKI9mjWvwpCH/oGcl69Gn1Zfo8ldRxH1x12I6HIAvvcAdAFKxncEogCcJ+W16FIEZLUA5oWZNDVJreC7H8BId58jS7n37qbk8SjhWyvj6MS8tvCtlTS+CYDv75D85lnPR4kLrhaOA3w91Lv5vTO+vFzKfJ85bm38A+C7P9CtEXDcSgHnXfMDoKRvYNpzXYLNsYB04xy3ab7k9KlLsgC+K1/t+75lQfKcqe6/FXjvILp69j2g+nyOvAe9dvhuk/XI9zwcN0wAvn7u9cV812Oui6xdvj+rtSLLb23Icj55K+AbrNa6e1W/ZVtlDQYwVn2fIC6RvpelrpilxlaWKvMt5ZKaFQYMkeu+9yRd2DOlJl3r2MPoOe4boEsltpb0QjHaYfCln+I4mqMcbVCeHInul+7AXeFrUIwLMAifAQBe//X/4Pk1ryAVN2A3uqEKzdAOxcB5J9EU1ajJaoWBD61A5Ot7cXGrA6gpbiX1nAM0GXIUOE+9F1U3ZMm8OtmhFU4sbitzOwvw3W21Xad7WfWPciH17a901mPtbm3327Oqj1Q/698MPqT6/XE1F++23E5/BVB5+/EPyh3deu/8ncrXXs9D/Bbp3wcAgW7/PyE5fvyHLV+7m15wwenl88UXjqvgypWB90suk5AJZDgujuXlQE0N0KYNgO7dncSvvoquXeWrdhkFlEvi9u2uPAoLga+/Br75BtjS5HqUVLcCtmwB9u3Dkd9NBN59F+E7v0HJ24sw6+BwJH7VHpfj3+jUshDo0QNRzQ9LRfLygKuvRsbRy9G3L7C7uD0AgE2aivvpZZfhgswNwJ49qKkB8N13CK88hCH9CrEi7H603/ovHGnbGW2aHMXgRY+gpFkk0KQJbrkF4jLarRuQkYH2+dtx+DAweDDwH/8h7W++9RsgMdH0z623AujWDYmJQGTESbRu7dHhWyQW474rtrv6E9vl/5ISp6/Dw63ntm9vdOn8CYiPJH/oSjTKqUtpaSnCw8NRUlKCtm3b/tDVaZRGOeelIcyZhlDHRmmUc0kawpxpCHVslEY5l6Rxzpw9abQQ/ojE94n1fWnwdICAMbj+97Ac2iARIYP/LfAO3w43CIQv50ToitRBDEDGaLE2ue49L2Ap2rrhD3Dg1Q+dsAu+D600bygAgy1iJdH3fJ8Avi+BYfgAvvfEknAx9sD3BnB+SRF8HwrohO9DCEBFzgmxXr2h8vpaQB9809T/3wFXYguuxBZcg83ogkx0wi5chxT8N15Du+N5uBJb8DTewLP4C57GG0BfAc55Hq/i1/grbkcSfo2/4lU8j2H4AHdiBX6Nv6KLQs3w7SauwWbTZ9dgM3x/B27GWqnLh+odfSn3mx46aixuF2OPWG4sQJdO2CUWvtHe4+v8kiL5X1v0LKsfAPg2Bfa/7zGxzHiJy2o03+O+P5DRBI8x4Q9GYQNcDPYut6GI771a7k8Kfb/W/J+vPU298htdexpX+rvl/bmu6bmtxoavn3Vvkow93zI1J9eq6+8pS/M0NUftMfCIeyy7yvpEWb0hn74nZd6a+3otulvy74RdDjjNJGf+XYkt6IRd+AU+Qi98gy7IxG34J9qf3I8HsBC4Seb1JPwPbsZa+HYTw/ABnsYbeBRv4xpsxg1Yj+uQAt9uollhKXrhGyn7axnf2rLp+1BZ5tTcM6ArHypL7IdqTkxyxo/vPXhafF39/JhKN0lZXF92yjb3H3N+G/Rvim8EggIM+Uard/Ke+zfIXg/0fK7LXA1mnW5ocvhw6Ps/ZevMiRPAJut35NgxYNkyZfnbtcu5kZERHCjn4EGsWCFfExMBvPqqO61+AaNG4cgRSZOYCODjj4FZs4D9+/HvfwO7dwMkgLIyrF+vLKWHDok17+RJaPPK7t2Qm5s24dgxACUl2LEDYtotLNQGOWRkADk5Vj3eflssdlOmSJ4ZGdJYS0pKVLnffCPjwrJ8Yu3aOo0VbVisT9raxAVwgxD5f/tt3TJslLMvP7TP6o9F/v3vf/PCCy/kgAEDOGDAAObn53PJkiXs168fBw4cyH379pEkt2/fzttuu439+vXjagUjXF5ezvvvv5+33norp02bVq9yA2KNgsTcnaqE4i+s0/PTQ8SWZNUEUB/4Q9F7PucVG6ZBZ2wuLh3vo8FPdMxbJg3JNKli6HRMzRShjCAZAHpg4oviJH1EdS6RKrF4nbnd8I5pEuoe3GRifTQRfSRz2IfJDK88KFQRWTXszXXsygxGcSdHcTYncgLHcTJ5Hww8fR8mm2cjmUPMU7QQKxwKiN5cxyjulHJTJY6oSV65UD8sdsfpIMOKB1osfdGdae4YSt3e8TIOsJ4GVl+ni2SOxAbFqH4MEqtql61BLwLSaAAfHecY75EmyFhypQlBX4GR9Y9J+CHm9rkWN6Fjb81cChFXGDIfD+AfPKpi/RYzgBOQVOPPBo66K/B+QHo9tocFWS/mOJ/IrhLQpRSn/IjqXInXy6ox8YaYIvXoyN3ELAUuk6r+V/OrI3ezP1fJvewq9uY6IvcYB3Aln2IsX2QMOQIcTgGz6MoM9uY6Ps6ZDhjMClUvDbi0kAa8xp8Wx/CEWv2j/8dddDgA/ef/M84zWEyHYqOW3w/N/Uq6xwAWqnc4VsUTPuq8a011YdZove4G+13Qa7FeD4KARbmeOQWwqMZ5HSj+cWlnQkKxJbjYEBYtct2r8mOXscFk6sJnqLP7/HMn/apV6rtN8JeSQm7cKOUdOCCk8wcOSGds3Ei+9pqwMOzdK6F4WVmC91JRIYF2VVVCQ1FcLLGDJGtqyK++krg+U++9e6UMjQSzeLEA1mRlMSHB3fdzQtG5pKYaYkQvXkHdp1VVTrtD8Q/WKv7IM0rm6fkboi6nKxUV5/6c+TFJo0J4huTf//43hw8fbv4/ceIE+/bty+PHj3P9+vV86qmnSJL3338/d+7cyZKSEt5yyy0kydjYWL777rskyXvuuYe5CumqLnKqk6UuiteZEBcwgweQQ0B6D25Bcy/UIllLWq00GVRQhYRnCOQ1KqbFcebahKb65a/SN8krlw3PQoVGqBQmo1SmkkhSyuM82QQh2VGKZvJxjuNk9ucqTuQEjuYMzuTj5NXgOE7mGMpmoz9XsT9XsQc38XHO5EAmsh/XcDRnGKURmTSbzx7cZAAuBjLR2dSqdmO6w4mm+8Wfh1D3AWYpZFXVN8O5IOR7cvVTEuvEFWjAe+qQ1jyjlVMP5EQb/MdfTmXjeLbn9vf5I1gXZS5U/30fghccxQ1TApU4r4MpF3iM1xiIo0H+JAVgydwLdnChEFINME+GzAejBE2kOcBB7jGDHqoReaO40yhskcxhf65iR+7m45wpZPTdwRcZY9aHIVxi0Ee7MoM9uEkQRZMcDkXSKT+soEQOeOLpHDrFuvtHtxNPSB+5Dn70OqfWMzPnbWAZrSj6AT2ZORrv3NdAOiQDwII831lm4DVzzz7M8y87jrUCISH5pz2vf4wSTMnwJJ4PIQakRSkvGsDFKJaLZaOyYIEoVKWl5OzZUn5lpR+2TXy8gMosWiT1yMxkTY3iLFRwn+npJPfskfw3byarquSZCRPIL75w8tKk8uXlnD1b1WPvXkchVPUl3SAvaWmidJJu5djQKJ6GdlYXZftsSuOcOXvS6DJ6BuXLL7/Ebbfdhv/5n//Brl270KNHDzRr1gy33nortm7dCgA4cOAAunfvjrZt2yIiIgIFBQX46quvMGjQIADA3XffjQ0bNgQt4/jx4ygtLXX92RLKtdMWGzxFg794iXE/8ncFfBm18g763vMDfsjwdgN0ySxfcDegDHEn8v1euSr5AVMAjrsnLnRfz8dl0k7lXcGrxG0yHTeZvNsdz3NxnCFTuVFuUmXfr8rfIvn7lgI1s1oB/QH0P4HK4jbo+pvvBIii6UmTb+d7MnGyuik6Pr4H6C99f1f4GrQ/uR/z8AS24Rp0QTYW4Le4EakYc898zNr+OM5HBarQHADQEhVoiQocOtkBX+EWFKMdCtAe7xx6GtnogmaFpWjRsQiobI61O+7FoZMdgAzgawxA8qE7ENF3v7hlVao+uxA4gnbSZ2sAdAQqMyLkfXcU17c2Rw9Lf10IbH+2t+mbeIyU96RBgyZZrqPvOe/Y945wTWquQNsd0TcJLvAYXCjjib8JdAt1vd8ZygXuHSdf/k7dG22VOzR4Hqci3/fcrm1en6r47gi8pkFiAHEV9nLN0/3nxTFnntWuhS+rfO72u/9nJ53vkUBXUMBxFeT/wXAF8o9uQCDAARPx/cqZ47zVuq/HgL3+ZQqYlh4n2bjauXevVYdJ4j7pWwvD2xf13C5xe5ylEmWJe2jr8YeRffJyFJ9sB2S2QFX7tmjZ+hg6v5QJRAG5OV3Q49rNuBMrcAWy0AzH0QH5OB8ViLvzv/HoztkoRjtc03QbAGAHrkRleUsUlLRH9qEu2P7n3li/9G5E3LXftMc3X+rl2wScWN0WGdNuAjKBolmXYvufexseRN9jMpdz1lwt/fCE6tNMcfXU3wHhXfS9A1QmRMj/GljmPSvNOPm/WWGpjJFMeaeGxzBK9fGt1jv0e2e+ZwHf5TBu4i5eWLh/e/iquvakKtsel5kChOR7Xu77/875JgAlIfgOg0lDnde1iXaPPB0pK6uda+7IkdrdDr1cCQMkPd3z8vnneydv0yZIPtsdsJTERPEELSsDqqrk2pOzrwcSEzH45AqgXTu0nvkqJk0CSu6Vjcrhw8A9l2agTRvg4YeBNWuA5s2BXvlr8M03Us0T/zEcUZHHkdFrBNrk7QKuvBK+nTsQ2e4EcJPsJ3p2LgMKCnDiBIAuXYBZsxC161/Y8tArwDXXiJtnejrQpYv03549+PWvATz0EFBUhKc7LkNhIXCky/U4ckQAcMLzdpgmRl9zAlVVApzTOttxK737bnEn/TjJ3XGJiX68k5bPqv879gSj8epn5fp5pvksG+WHk0aF8AzJxRdfjKysLHzxxRfIz8/HRx995AqAPXlSFISamhpzLTw8HEVFRThy5IhJq68Fk1dffRXh4eHmr5NmXtXiN5kDYq48yLpDoRdqdFIusPLIOSEEyC8hIH7LpNkCcJT6rn68+bRConvSua5j0Xxfw6DlGVRDOzbxHXU9VbVxiKqbaq/vZXleK6AcbpXzmdNO10YzFU7MVWuguHlHyUfFF/FVQVFEa9WWsQBaAIwGuj7+nZTdGkBrAnlhiO68CS1RgQG/S8Lh3eq9XAdcggMobt4ReTmdgIWAb38lKnA+bmyain0nO6ElKlCFZnga7+C//vAB/vrZCGzDNdiHTvgXbgcAfIvrUYD2uK3pF9i+/xrsw2XYV9IJJzu0wqqcX+BESltUpkQAeT4gD2jZtAIYUolO2IWrOuxAy6YVCHuhFIyGqXfelq7SNwuB8OvyTL8iBUCuT4jpW0sbOFM2zCaGTbddfT8WHiH3WsMhHn/aPSb4uqMUcrLaQOo8UmFI1tE6uFLIceodp6p3Ow2CMgsHmZJPS3ySiXWyFVEPpaQ2ORtzu9Z5HUT8D2r8hf+q5f4fAXqg+wFq/j0Q4mH97trJd/4zMG99nwsQsDYBCk1YIwwvUAqfx4GQiXFuJ+/fXnf0HPatUe/+ZSvvL610eq15Xg4qfF+r8ZxiteFaUYBy93cCJgKYWImBd65A5Nt7kTutO8ozI1HY9FIUpVwKtAN83wGXND0gymY7IKpzNi7GAWTjcmyYMBAHcQnux8eY+eQf8OyaaTgPJ7EDV2Ef5P3u+iQarduV4WT1eahJaSX93Q4oymuPajQFnwYGPJ6EiGH7pX4PWevYA5XAMNWveeozTtrTZNhR0y4OB3izat/fLCUsRf0BTjzfjaov9PsZBZyIawuuVGXa9x6y0GqXehwaPqbK/7eUaz9r8vD67VHjRI9L32OOssjXpUy9tvheFkVZ36+PnMvz+nRlyJBTf1YThbdpE1o5OHxYUEZrQxoND4c7zs1LevWqtV624jHD+n04dMhK1KOHUUDvQ6JBIx06VJSia64BCm+5D19HDkHGjjBg/HhMbuZA1/72tzAa7hdfSD+WlADo3RtduwI+HxD2xCigqAhdugAlF3UHsrJQdslVQEUFCs/rIBnl5gJXXCEIowDwzDPAz36G6Ghg3bb2QM+emLCoFz7+PBxZWdJ+g+p5ySVA//5ov3Gl6dub2+0AmjTBihWQ9Hv2oHlz4LnngMKLe0oDlbTfsAL33+/usywbIVz105EjAHr2DPmOP/zQ+3rhRT2A6+UExpoejdLApVEhPEPSvHlztGrVCj6fD//5n/+JLVu2uE4DmzZtCgBo0sTp8pKSEkRERKBdu3Ymrb4WTCZMmICSkhLzt2/fPncCv9MejvP73+/kva7ioghQliJj0fGwMDLaUR4CFIN3ZSPFp53TZt6sTvmtk01XXW9U114XxcE89xIEdKLcshJMU5s//cw9Vju+lA2E71l5BpVSF9yoFNJygL9UaSeoNpSLEoc0pWi+Bex571p5vi+ANB/Q8QS2fN0XFWiJZNyL6G5fAwCiondhw6aBUkZaGNAX6HHpNuSjAw6hA37d9O9ohio8gvcx4cpYvDptLP6E/0V7FGAN7kL+cfmBuQef4Rpsx7IdI9Dj0m04dvR8tAkvRxdkonfnrxHWtxSoBDrfmonWNx7GocIO4KUt0AZl2IbeyH2nO06Uq1PDcunnqOhdpg3FzTvK9ySl0FVKP2EkgTTVjwNUX7yn+rZSXf+D2mSPct6f7y04lkJlBfI9j8Dx+ar1LlRaPu3k7SW+0c5GlH9Q1l5tjVIbWz5nKZhWXvwgeL7B5GzM7VrntSXGEvor90FN0PSDERTEJ5Twj+65418H3b98Tv6CgYDoecx3gyjk+t0/AvAf6vDB76CJf1Nj410IdYW2Ov/ZsR7yThlz+qDKtxbAFJVuqVMOytUhQrkaszHq+w0yfjq0PwRMbSHpU1tgG67B4e8uA8qBqBt24Qasl3vlAOKBpjgpgC/lQC+kYyeuQnMcx5hX/4L/xmy8dOlf8PK7L2Idfo5P8Aus3X872kB23X1+uRZ9Wn2NE+vboknfo0A5MOTOfwDlLXDseEt0wi6s3X87ihIuBaYqJVYDbJS3AK+FU5dyNR7KhXYC5Zbl7zHrt6Cv06col77SVCUodytpvsec9ICzxgIQS72mNhqu8rLpiP7mPOt70lkn/MXMXbWJ1YeQrnx02ufhslrzJVXuTYH51ibn2rw+VySo9c1PIiPrkWnPnkFvGUUviJUQEGWufXsxhJWXA+OGyCngP/4BdFA62JEjbvyVRNxn7hUWAnv2AM/fnYGsLODmq0sEjyYvD5g0CfocoH3+dhzpeRuwfTu2bhVsl/C96Vj/3QVo1w7oeXwTto9/D2jSBM2bA02bAhnHu6PNig+AZs0cA+VFFwEtWwK9e5v6/OPz9sDhw7jtujJs2gTceitwf+R63JT2riDnaImMlMaqAwkAwFVXAevXY8gQoH9/9b9qc/v2TvsBuE4D9L3+/Z3vuj+CKfI2iMxDQWi/1q93yoyMDG0l/ikDIjU4+aF9Vn8sUmo5tY8fP55xcXEmHuHLL7808QjDhg1jVlYWS0tLTTzC66+/zvnzhYD83nvvNcHsdZGz6V/tD95AOjE3QZ+pAwiISbvQDVpQa/pYK9bHwqYJBYxg4mNSnDxIJ25OgzSQCgxhtUXOHu/EXiK7ikiVGEQd2xfJHCdWcarE2kVU50rsToKAwDzIOA7lIg7lIj7FWE7kBMbxQXIAmMiBfJBxHMm57M9V7MoMjuYMkuQIzheAiqwaDuESEz+I9eRIzjXxRhHVuZJOx0KtECCK1uX5DpBGBh0QmBQVv/WE1ad+8WP+sZ/+5NKuexYZuj8hdsD92BD5xAW57k+UXY+4UvNMav3mzA8xt2ub115AKaT3fAsVe1UXwI6zJXiBLgL62taWgOc1iNR0Z63Co2oe2+MuWeaE61kdW/yElIspTpyhiZmbI/F53ZnGoRTECmRXEbnH2J1pEj+YJnNqDKdxBkeTN4Iz+Th7cBMHMpH9uYq9uY6DuZQkGc0N7MNkIkXidO3vyK5ieOVBWUOsOdiVGRxEqbABfhor7UKGtabNs77r/pjofCLBifuzxw1mWTHQ+jlrDAUA2FjxmC7C+hCxqt9HDHt9fwvPxXndKKHFxNHpoD4Vs0dK7N/777vTGw76jz6S2LiZM8nnn3fnQXL0aJK5uVwgWE/89FMVp5idTWZlCTn99OmCGVNZKZ95eQZ8Zt8+CtCMHlP5+dy3T8XjFRVJfOHUqRIbGB/vxOnl57vqO0bPGSt2sKxMcF1025OSnJhIr3i/+sRX2s+fa7GDWhrnzNmTRoXwDMmnn37K3r17s3///nzkkUd44sQJLl68mP369eMdd9zBvXv3kiS/++479u/fn/369eMqFQFcVlbGoUOH8tZbb+Wrr75ar3LrO1lCbcJd6U4BrRTTRekJuF5HoJCAjcYs702h3vDZiqMBfUh2yvMHjkBc4IYZqUrRe0F92iAJfn1lNknx1kZpjrO57MoMg6gXVlDCoVzE8MqDRO4xvsgYDuZSDuZS9uAmDuESjuB8zuYosjsYxwc5gvM5nAs4mEs5jpPZm+sYzQ0kyVGcbQAqBnMpO3O7S/kklXKXRgMYgxVq05csnwaRUCNGxklbkam+Z1cR02mQX7FQKYgxTp8YEAoLsdDVnzYgTX039LUcHtgKZgCAxbxAxTVoPin1mzM/xNyuy7w+VaTPH0r835n/dfM53m8c+QOM+M9hj7GIZLV+PCFzFDFOnkiW6z24SeayhWyKNJnnLYoLiewq+XxGPT9H5hDSHKTR3lwnSlwSOYgJ7MFNnMBJZl7P4GiO4TRiPNmPawSVN7vKHOAM5lIi95jzF6fAqeKd9cZWCM3nPLUOzVPK6wrVLq28agV3iJrj41XaiXRQPse43wkWe8wrj0NA1/06oFCjv/M+ak2rkUlj/JRQay1GjHoPT7jHRn1/C8/Vef1jE62g2KAoXmKAX5R4KSgFBYKXUlAg+eblOTqVpRuKTJ5svr72mnzGxtKB85w6lUVFkk9mJsn4eO7cSUGE2bhRlL733+dXX0nBGzeqNiikmW3bSP72t4IcGh9PZmUZoBdWV0s+1dUCN5qUZPph/HinvQUFKr0ClyktlXYXFzsNsvvNKHvbtrGyUim8CTLZtfJbVETVIEeMYnwmxVJaa5Pa3n0o+SnOmR9KGhXCBi72ZKkr8mMwcZ3urqjfKa5W5oZwSa0KoH1aH3DPsvhohcX8n2Epfv4ohHPoRsqb5dQfGc7miiQHcKWzKdJWsylqkxGkD6O4M0DBQQaJ3GMMrzwoSJ5TlVK1mgbZT28SkUSDINib6ziC8zmXI8kB4GyO4kRO4BhOY0R1LqO5gTP5OJFVYzaOozjbbB4HcykHcCUHMcEgig5kIgcxgYgTqyVWC8IokkXpjWSOY8HIqiFSFGx+htokaqj3OX6Kl7ZAzLIQWVMYYJnzRw80m2//PrPQWjGnbptEf2oSV37WWDPWEA1vP889ZkjZ8CK94Jz/gWmIP4L+CqpRTvwPeuzNfRwD6V2CWD9Dlj3H/V3TrpDqYMOiatDztDfXibK1UMYr4pzxGlGd61jTVquDkYVOnhHVuUSczEtMESVOWwkf50zyVpnXYziNPbiJXZnBgZQNXlhBiRnT/bmKQ7jE0NK0KC4kYiX/AVwp81etga3L84knnEM3JCmlUKGMYqqfgmcrVBrB1UIZxUTrur/lfb37Of80wSz4rjx0/4Xw+ECCNU5qUT5rk4YwZxpCHf0lP/CM11P8lQ6j7JxBWb7c+ictjXl53umKi72VkM2bnUwSEkhu3cqyMgfsk3v2kAkJfOABCvdDdrYoplu3kunprKmx2CVSU5me7hga09PFmEiSLCjg3r3kunUUONCdO8k//Yk8cEDq8NFH8keKgpmWZjq6rEzaxuXLJXNVthbbAujfRq0U19r3Vn621Be99WxIQ5wzDVUaFcIGLj/EZAkrqL2suiinyD3mfK+DYmDSTnU+7e+eaW2F0qaR0MpiijoZX0FjFTWWt+mywYrmBqMkac5BQ98wSzaJXZlhLHBhBSVEsjw3kImM5gY2yStnP67hICZwCJcIBH0ncC5HcgTn8ynGMpobOIgJRnkdzRkGQr4/V7EnN4qFIUUsE6R8cmkAXwABAABJREFUduRuUf7Wi5WyRXGhgbzvzjRHOYtVJ/XT6e3OmVUjfbrYUdyQKu8JMQyk3lCbee0mF0pcSpmtcNay+Q9wVw1x2KDdYGuThvADE6qOtVll6uqmHepgpq5ludI+Wrui4GXVxFg6VvpH1acaIxiv5rn1HB5weyL4z31MVc9lKmVwlnscNckrdytLw5SyNUvmbjQ3iFVtrDyn6VkimSNWNWUhjKjOlTmTXcXuTGNH7uZIzmVVOPg4Z3ICJxEpcpg0kImGl1S7mJOiSPZhssxftR5GcwPDCkokf23pm6gU02Q1H+epdUYf2CSoNltWM8wjca+l3M2hsxaMZ4CFkPSbm9a7t115vSQojccUGi5Ec62OHiP1EQxp+PP6xypaaSkqql1hMbQJDKKcZGYyKUme91eGYmMD883PJ/nRR0b/Wb6cUolt25iifrM2b6YoXWlpYnKsrJR80tOlEtnZLCpSTA7p6dy4kcZ9tKBAqApJknv3cs8e9X3PHu7ZI8ZBc58k8/JcVj3Omycds3evlJeQ4LKUFhUpRXvbtoCu0IZOk4aqzsuXh1biXRwa5778FOfMDyWNCmEDl1pjjc7Qj+/pEtQHzVcrZvOUIhIqrky5cyKDdSOwH6/cONPoaakyLpEr1In/CrotCXNkE9iPa8wGUYuOAUJ2lWwg5znk8T25kcO5gP24hsO5wLiPjuJsvsgYLuJQsic4irM5gvM5hEs4lIvYkxs5kImGmyy88qDZOGqXT2TVELOUJVa5nvXmOhNzqNNr5TS88iCRoj4zVR/OcjaWZKByqPsqrKCk3jF6wZSMAIvivMBDAFf8mG3581NE7TzI4IcCtvXXdoFuCD8wZ7qOpxRrGeKZoAcwi72/m2t1tAL5W6iwWik040mMlPnakbuNxc7O34vrzqVATnEUzGhukAOeJBlPQ7jE8A724xqzdpiDkewqDuESDmICh3MBuzKDg7mUMXyRY/kK2RMmprcHNxFpslZEcaeZrx252xyYIfeYrC0L1Xxb6MzdflxDJCn31Klq7RvptMk1x19QByJqjTKWz2RZA119NE+l1S66uq8TnHXea33FQuedYg4DLbt1dBHXbucB+QdRKu3ySfX+khhwuPBTnNc/JiktFaUrMdHD/XPr1sBrFIVLS3ExyblzSYpy+OCDzj0T4rl1K/fssRTDggJRApOSmJYmStabb5LMzXW4A5XrZ1GRPM+CAjI+Xqx/RUXk6tXculVZBxUf5fLllHQFBeKmOn268bDMziaZkCAKr6ovZ840ddXE8tpFtbiYLoUwqPtlevppuWb+0KKVWn9X4cY5c/akUSFs4FKfyWKTrp8rggw5cfciwvayRBrLXKy1QVDt8rR66XseFiwTU5diuWEtpLNZW0wTU0TStflEmmweSRqQl/DKg7KpS3EsCNrVcyTnciTnipvoOHARh3IIl7A317EHN3EoF8kGUitpyaJgmni+ZOW2miKbyEjmyAYu02qj9X4x1VGkenBT4ObNXxkbTxPv6Lq+uG7KRLCDB21tNelUXvrd1sX17EyIsThNbBg/MGeyjrXGgYW4j1nuQ5JTkVAeBTZZem11CSsoMcpcgOVYjSNMcY8pjGegO6Q6dOpPMUe4XCGTyYFMNETxmONYDYdzgRNDm0wO5SI+yDiO4my+wrHky+BYvsKO3M3uTOMgJjhzNkMpdKq9WvHqyY1ySDPWivvNqjGu3qZec5x6m1jmZLebuz9BPcbKIYvtrVFbDHlAvGYQd09PZT/IoaEdoxlwz2PNtvMLCi5lrWf6nfzU5nVDkroCllSF2qIYv0467pYeZRgro+VPqmPzSIrZcPZsFhdLHN+YMRaP+1/+wuxsJz6RlZVkebkohcp99KuvKNrf1q1GAauspAQqKsVu5kxKXGFamlj8MjO5apWkC9YXWhHkxo0uSykZqAQat9VTlKCuofWICzxb8lOdMz+ENNJO/EjFtybwmot03euZYITwp1MPiy9IQ8nbsOFhHRU3nsWT45skEPNV7R1OKCNZimcsy4GeZ+cwc83koWH2s6TNUTfvEioERUvgyzmB4uYdcRH2gjcDZa0i4cs5gcjf7AW7+SRRFBAWVYoOTQ/BtwyoeaEVzi8pEtqFLGAfOqELMlGB87EPnXC8shkeaB+PMTf/BddgG37d9O8oxIVoiQqkoxd6YSue/I+FeHf6SKThelShGVriGLogG81Rhe2f9AbmtBBI/Czg37jctCdywF70gsBy9740FYfnX4YBQ5PQOuowkBWGXvgG7CyfvrXyfJOoo/Dtr5R8s/zoQaL8+vV2RT0xr4WQy/9ZQfNHWZxfX1o8hHD4/3zTIKTVOSfgL4aPUYsivT4xr63QlmiuyhBk9LWJIUjX9BajrXuag1LTJ/jzMf0EpDaONv/7uj8BoRngtfUrr83Rw668TmR5zGPA8IbyD0JH4XsShpfQcAZaa9KJWW3l/d0LQ4be7niefOmi1rws9V3Bz0e/miJj8xOr4HuFnmL9l3ejE3YBN56Ab38lfF8DrW88jHWFP8dFOIQ9W64F7j2BE5ltsSXnBuxDJ1RVNkcn7ELvAevxWck9KEY7bMc1mPCfsXj1f8eiHYrRBmXYV9IJqz4bivNRgZ43fwNeK5QwyJT6oYtUJftoF3Nt+3cyT9nNh6gBu4DzFH3G39UcjJJ5Utj0UqHtGQCUZHUEsnyGOkJTcACKvkHlZyQrsF/N+3jHqZfvQ0URYa0bvjcsWhcLjt5QT0yW+eaafxOsMjW9xFtWHYPQmuj89PoQIGod8U0CKrOC0zQ1yvcjdSKbB4AtW1BeHshn6E9FoLkPw8Lc/6/UHKkffwxERzt8hvffL8ToO3aYPHbtApCejrsv/BYzZwJP/28HHDkC/POfwEcfAa2PHRYu9bQ04NFHEd7iOAZXfoyZ/70d52d+KwnHjkXnfeuxcyfQYfNKoEkT4LzzkNuuJxARgdaFOeiXtQA47zxMWSbcgStWKC6+/v2BSy8FADzyCIClS4FLLsHgqHQcjrgKd98N7NwJ7N6t2mP15WefAffcI5QauOkm1NS46R8MR6H+P3kZFCuKq7+wZUuotwFAyqipgSGWd4niFvSXFSusMlCP919PKS+vPU2jfI/yQ2ukjXJ6UqvLaG0nwvHKCjA20AXHle4Z9edhyQuZfxDXMrv8gGuWlQCLLUvgeFVPDRoSo+J6dGzNLBq3TyQFWq0wiw7CpipDn0I3ySsX1yzL5bFJXjmRpk7uE8TVqkVxITFP3LmiucG4nA1iAkdwPkdwvoklGsNpHMfJjOVTAkE/EJzGMRzJuRzF2ezHNezBTRzMpRLDlCBWvo7cTcyT+EBtnenDZGlnimqzAs4IBk8fXnnQnOL34CZiobIwakvZGJUmiRJ3pPrGuPDG0EFnfEH1/XrLEjPR23JowGl0Om3RXR+YNpSY97Q6RJoQYyvUuG8IJ45nqo4Y4vf/FLfFBkNIPODxXIiYXs/3Xss6E0pc8Xx+dXHFDsYoi9e9DHQV1a6Oyu0YCaqtqq4R1bkOeMkKEg+r7/OcNQ1TpfyhXEQkKYtkdhWRIs/3YbKhjujPVYzhi4zhi+QAsA+THeCn7CpiCk1cYDQ3sCc3GvTSjtxtYoMNynGGWl9j1dqVXeVQwSxW1xKk7V4usabdD8sa0SSv3PXuTdvH0HHDDRIXqOOqg0l93zV6ss7upLrOGKvaUo9QhZ/SvA5pSaNYgL4XZMl6SEhgEzsmTiOz2BZALSreTVvIEhKUNU89P9Z2My4oMIAxRUVkqrKwl5WR/O1vxcUzOVlAXlJSJH5v40aJJayuFkCZzEyyulr6t6aG/PRTsRRWVUk958xhdbX075/+JPUpKiJnzyZZWemA3mzcyOJiVc05c3jggLLK5eU58YNbtzp99Kc/ebrE6vYXFEgnfPqp21qovxcX+6GMeogLkKcBSUOY1z8WaVQIG7h8n5PFhTAXavPt8WMfLE6EDK0cuPiw/DYltttU0OetjawLUEYpOiYmL1MpSnGiYLUoLgyImxnIRHbmdoZXHuSDjHPiEZPF3QyZNPDwfZjMztxuaCMGcylHcTYf50yBoB8pEPTR3MCRnMuhXCSbtiTyRcbIZk8pf1q506igpOUmppQyrJayBzIxEIY/u0ryTqETc7lebRLVBlkroJ59qJXCJEqM0yzV937upPWVgHrGBSoX3wfgBOmMUSQ1jB+YWg966ggcE0pOJa4w1LMY70bzNdd13FmwuEMdAxrMPVEfLixmILqwNYaHc4FzPVal93BB7cmNDgJpsqxVnbmdiKdB7EV2lSiIWTUSI5xVw8kcxwFcaQCiRnMGOQiM4YscxARnjciq4SjOlgOd7CpRZNXcDisoIVJp0IPxjLRbxzGTak5baxFSLRCbTDUvVzh0N5ijlF+PtRGpDAD4Mu8jJbDP6+oyeiridfhX52cXM2SMIZ74cczrc1J27jylx+qKTuolwWLhCgoobo1e2lN1taMpz51L1tTwo49EEauulrhCG1QmM5Pk8uWMj1flffSRxADu3cuiIskqNVUpcrm5LCigoI9u3ChuoJZSW1pK8sABR+lSsYFFRQ7lxVNP0dPV1Y4V1G6sJMnMzHop9TptQsLp9f05JenpDXPONFBpVAgbuHzfk8XQMwQBCyFZZ6uhhlDHRIaMHQmZh0bQs5VVjxin8MqDxETZ4LmQNuOdZxAvimFEdS6b5JUzvPKgoVbQojduJM2pvkYBJEWBGchEDuUioX3IruIETuJQLmIsnxLS+asFgj6WTxmFUccl6bhBjezZj2tcIBd6s9y6PJ/9uIYkDXANFisKjQw3cAQyaaymAf2XJhtiO64LE2m4E11pVzjP1IYCG0y58OSl9IjnJNXm+BQUHUM3EeKwwG5bQ/iBqRMP4WnMo9qkLnM61Lsylmi/A5q6Utl4oc9qHj2SoS3HOqY2LlAZItV41la4JD96ClXvSOYYRQ65xxhRnSuHQMliuY/hi2QncDRnMIYvskVxIYdyEYdzgaGkMGunigfEaskrrKDEALqYuMh4Z17406eQSmm01oIWxYXOIZGa+kaxtg/VHg7SRzqtf2yxth6u91AOQyh0NkiN67r9/oMc9iBe9b322vAvV7/zZ/yu+ymIP5Z5/ZMUrShps56HGB0wNTW4omTTKeggu/h4oy29+SbJF18UzTAlRYrbvJmMi5N0BQUSD7h3rzy/bh2zs9VzlZWibakyiopIfvEFmZ7OpCRhqXBZ6TQPojIDmrg9f5RPlZ8/D6OR2bMDr3mgjtqSUMc9WZ0kCEXF6UpdAXAa58zZk0aFsIFLnTaOfoH5ZrM2J/hGPiAPL7ey8eok3mPzFjQfVV4AhYHeDIzx+OGfpU6zn7DSaJevBGX5GkNDO9CRu0W5UK5xWCybqCZ55Y676WLZnGllKqygRBSxBGfjojdeUdwpCphyG0WqbOQGMYH9uIZj+QqRVcMHGceBTOQAruTjnCkK3M1COv84Z3IcJxvKieFcYLgD/S2CiFMbyAyL+0+hmWrrRIviQtlgZlcRacJ3qImlO3I3MUz1m96UZjgbNmTQIA2SdMjnk6VvuzIjQCHQ7wSxFvy+bYG1gTk8XNr8xcWX5v++PSxJp2oR83J9awg/MGfMZbTvKTxju3COtL5rt0StNIRwMffMdxgDAEaQ5F6DjKLi7zo6y1HuAmgMnnHGH1ar9UFbFXOPicuzZZWLqM6V6ytoDosiqnNlLuUekwOVNLkXVlDCKO5kd6axBzdxEBM4iAnkdWIZ7Mc1hlsUyTIPtTWvI3cb91OslzK6MkPacpeq33V0EJb1YVma9AOGueeSdqFEjPq0FCfMsto8Vs3pviSuVsrWw04epLzXAHfiqd7rvJdoZcweH3Y9gz5nzXUv6yP6q89HpY+MO+9Y1Z5nnDJ1H2r5Kc3rU5Hvy4XUa2NfVORWSowy56cMFRTQ8CcEAJ3Ex5vnUlMpSpwqrKCA5MyZXLeO/MtfJE1Wlrq+dSuLikRnmj5dPFELCijuol99RSYni46TmSllKx/QnTvFS5QFBWIpzMwUM+Ff/iJVzMsj9+zhzp3kggUkt21jQYFYABcsIHngAPnb30plXnlFLubmkqtXk6tWCV5LWpp0TLJ1MvbKK8YV1BPsRSmUxuq3daubmJ4MrbQlJPzg7sOnIw1hXv9YpFEhbOBS18lSG09cXcQ+3feP4amL+CNO1nbdX7QVzMSlWZulHtxk3LFIuqyGIzifg5jAsIIS9mGyQRcMKyhhD24Sa6LVtgcpO6sAV6sVsqnU6KQk+RRj2ZUZHMpFhpR6NkdJzOAAsB/XMJZPcRRncwynGfJ5HYNI0lgW/MVGB21dni//r3b+J+n5nKbE0P3qcqVTLqj2eNDup2dKtCubyb8OnJT+cirjy5SnXV69rEMJDeMHplaXUY9wm/pKMDqPU87vDIwh26KsOTdN/nUcR2Z9yK4S12gPV2etaAxigkNfoiyLQ7lI/l8tSqFGCdZxgrwPHMQE9uY6NskrZ3+uMsrmEC5x5phSKjVnaER1ruENNfVQSpy2YOtP/zUplGgk4pB9og5vvH4HbC+IYGXq91IXDtr6istbIUTsYm3yY5jXPxk5BS48jc5ZVRXCmuaRXvP1GVEk8ImJKs3ixcIFUVQk3rHx8WKx3LPHQJampdGJcYyPN/QStrjiOlVajRxqYgU3uj2QGqV2aZwzZ08aUUZ/IsKb5dO31rlmUD/fcCPDBc1jgPP9ZIdWDmrcG8Gf0WkAIB+Xue8ptLnDf3dfN/fXutPueV7gDnmVqnu2uvcJsA29cSK3LbBQPRAH+B6Re+nohVXzh6JX+63YWtILh3ARbkcSqtq3xfacXmjWvArhffPgewfohu+wZJlA20V224cuyIRvC9D00FFE/zIFBw5dgpK4jrgHy+D7BFiO+3Cg5GLsxFW4D4lIRy8k4j/w/136Nl5LHo1rsA3/wu3IRwcU4wJswzVo1vQ4LsEBbFnbF77vgE8Lf4ml00biOqTAt5u4CHvR/uR+HDrZAWghzSlPicSB45dIuz4DmrWoQi98g3iMBADcjiT4PhEE1pUT/hO+L4HDORcDAD4p+YVBB2W0QmOMA84vKTJ9hTjAt8lCZwXg+y7Ee/3M/d59EwS50TcaOIiurrQ2yqHv2eBjzSBLviXjyzPNWx7XnnejlOpx6kJX1PeGepfd0ITRgO9X7v6w0XvNtbsB333u92pkXvD8TwX1lcPVsy975PeYd/6+Se7rZa0i4XtM0ufjMrNuAQDmyfv03WHl87Ugmfqel7nu218JzFOIpZ3DUP5wJMJaVMG3Q+YwoMZ1LnAR9uJbXA+0Bm7AemBeGO7DP5CG63EdUtDzzm9wObLxLa4DANyOZMxu/d94dPlsAMDmtf1xW4d1aIbjOHDoEpxfUoQVOcOAeVJW+NV5qEJz5KMDfJuAqspm2DypP/Le6+q8txYy70483Ba+vyv03WeBknkdzfoGOKipgIX6uUPW152Ihu9Lde1+Zy6a9EsFldX3ZwS8c98jwIFDlwiq8BvuNd7u4/KHIwE4yM/6vXnNZf93HUx878g4sNGkNXqpZ753KOTTRsHJk2e/zPogS9qIlEZsBMxevQJu2wiTn30G4KWXBKlzwwZgyxZBKl22DGFhwOBNU/D22wAOHcIyPTeOHgWWLcNnnwmAZut/fozEREHUzMkBZs2SKqwtjsbXeyIx5Pw1+OYb4J8RD+HYRZ2B0lJ071gGlJejZOD9wGWXARdeiGPHgOi8z4AmTbBlC7Cj53D8958vBSl9UlIC4MMPEZb2DXBYEJZLukQDR4/illukL9pvXAm8/DJw002uNq9YEdg/x44Fom2WlMANO4rTHwOffRbkPTXKT1d+aI20UU5Pgp2eIKvG7cZnx3L4neQHi0OqDSG0tufN/RDxPnaddD6auNkGPzDptAtkLN28exqJVLukZtU4cX4eloVI5gjaoMpDWw3t03Jdjnb16s40cxo/mEs5lq+wO9P4FGM5mEs5kImcxjHkjeBgLuVsjuIAruQETuJgLmVH7uYYTiNSnDg+f+vcAK502ph7zIknUu6hUdwpIBerHeAezAt009T8Z6YdOj5pDgPRV633jDixEmBh3d6bvyDWibU012o59fe3KJ6O1KXODeHE0b+ONnCTV4zZqUitcaFxap5Nd6cPul54xJDVqR6ptVuEg7VVu1S7rFxxYp0LKygx8bl2bDAy6Lior6ag7K5XbpurZfwiq8YggnbkbuEc7Qm+yBj2YTJ7cBP7cxUncxz7MJl9mMzhXOBwhC6kccnHRJljBkjGL/7Z00XaGsdIsfr+GWU9TAgc65iu3Oet+e3v0mne5XSnT0/XUuwZ71mPMIIzIXi0Yc5rWwwX3vcsdeUEPBPiFf5mS1A+PA8pK7PcU5WF0d9T0uSXlkbGxDgJ4uLEdTMvT6x/2dlitktLY3W1MgQuXizuo5s3Mz5egEi5bRvHjCGZl8fNm6UOrjr/6U+cqGJc5QGn+Hpx+sXGBnAP2u2uTc7mOz3b0hDm9Y9FGi2EP1JhN585sQeET8x8H+6XOC9IJnkWd9Qy9+ms7x31uVSlC2El5J3u/zUHlrZQ6jrxHjmNPoiuYt3R9cqTk3/fy+r71wByFf+g5tbL9WvLYh9O5LWF70ugY7d/o1lhqfDrqZPzw19eBv4SiOqcjV/gI6zfcTe64Ts0xUljmfTNAHAFUJR7EfZ8di3Ow0m0xDE0PXQUhWiPLFyB/OMd0BIVuAiH8Et8ihd7zMJfvhmDQrTHJtyIpqjGqzmT0BIVuAPJKMSFCLuiFIfQQU7GrzgB5Im1ohu+QyHao+vvvpO+yW0BXO20i53D0B6F2DKtL3B1JSpzhX8rbFgpIq/ai4uxx/Rn7tLujlV4DRB2Ran089PC3+ibAGONRK5YCgAAVysrwdXy3mqzFPm+9ruQB2TjamPtA6xTf23F8LNWHURXsXa8E7osU+Ykt/XSZZHK+3FaEfhL6/tz0ma+5FzztAAGEd8Ilc/vQqfjKMVtNw7w5Zww6YNyx/mtIy4r1e8RVHiD8jj4LDC9b4KyiF2n/n9WLKNaCtAevmlA8dF25j56AlgMtGtfDCS3AK4DMr60TuYXOvmhAOjz7logD4h8aC/CritFNq5GVLcs3BP+Ga5HGn6LBUi89EHcl74EB3AJrsROVKMptp28BpN2/x+yTl6BjTm3IAtXAHktxBOiQPqDTwN4GIj8w17kju4O3wyAf/Trs4dPiHXd5n+80xnHvFnS+X4P8G2gZGFHsXQXWP31rLSpZmIrmd/LpJ+4wK+vxznt5kvqvd4gn/Z67OJtrE2uC5xzrjbqPEP8RtRF7PfuL/zb6eV9Lsj555/e8/7cfsHEnxOwNjl8OMRNzQsYREaP9uavKyyUz+Rk67rFzfftt2IlmznTKad1ayB8ybtC5BcVBRw+jJ7Nd7nyrqqS70cui8auX78EZGeL4e3224E778T2og7AXXfJ861b49iV0WiasQXnnQeU//IhoLoam2qux/Bmibi5yTdAZiZ+8QsA552H668HWv87HdXVqsCDB4GJEzG55ati0bvZcWeoqoJw+i1cGPhejEnTkueew913y1d/62Dr1k5/YcsWT0utfqe1WXHrYxH8vrgG/aXRSnnuSKNC+BMR7cbjtTELRv7L150fdg5VRMf6niIrRx5EOXvOr7y1CC5KgdTE8oDa+P0ZbhexIYRvhyr70hZS1hUAWsOlKAHyv+9Lud+ssBRNnjgKJIurVEscU8qX3Pd9DUT03Y+mh46ioKQ9DuEihF1YivyjF+FQyUVocrW4lkWN24WBv1yBfp3XoeM9omwdwkW4rsO36IbdaI8C3NP8MxxCB9yMr/H/Pfk2Xts+Gp/hHtyATfgM9+BCFGJQ50+RihsBAB+XDEPL1hW4HP8WUu3FYej6O9Fu9nx9LZriJPbkXIkWQ4rQ4uoi4OoTpn3NCkux5bO+ovzmtUDE1fvRCbtwIrkt8nEZ8pYqxWqZ0y++twBcXYmq9m3dm7xcAAt9OPzhZdKXqj95s9q4tXbS+f4O+D70e7+a2DoPro28UcxzAxU8TSauidB9z1uuYQth3H19XztKnq1Ymnwm+5Gl51r3fuMepwCMu6yW8M/Q4IUviXugkWCHOpbovuQH1rU7lFvpphDPPSKHEUHvv6wOjtQBknYn5ON1q59vhLi18h7rAKKn8xz/AGChWrt6yp92ucz7sivQEygfHynjfiyBhUDkq3txeP9FwEKgSbuj6Hirc1iCngDaqXHbE9j43QCgJ3B4zWX4RftP8AAW4nYk4zycxO34F6Y9GIM/7I9BKm7AatyJQrTHMbREUV57RHf7GkWplwK5YdhWeA2QB1yDzVJGnvR5x2v3oBe2Ag9AlKcvnQONJj2Pgp3D0OKBImBspfTfUquekHnEySq/l6Vf9eEYoNxjZ6qDN3WNQwH+A/B580xLXu8475Wdw+TafHW40FPWHd971kHOn92fgPyu8Jcy53z3qWuPWPefBXyXO2V6iSu/O+Dp+gxIe0y6twDfYOv/YO1s4GIUgTrIBRd8P3Worhbdx1N69gxyAzh0CMD27WjTxmnHF1/IZ/sCIZS/78odwIoVCD+wXdw0lVx/vbhEPnvXdhw7BuDaa4EVK7C9/5PAeecB8+ahpFkk0iu7m2fCt65D+5ULgWXLcEGTEnRvlgPccQeii9fi2EWdceIE0KYNUIY2YJOmKKtqjvObHAeionBHzRpRTrOzcUP119hx5X3A1q3AL36BW24BsGEDvv4aWLanFy6YOw1IT8fHKRcj4zsf8MILaH3sMFBWZtpZUyOfy9qMxCuvAPj3v43yfOTnErdgFMXt2833I0dE6QQA7HKUXZ0foqOFpH7HDs8+r672VuC1Dro2xL7MX3END3f/b4/Fw4ctRS5IXeoqbdr4XUhPP638GuU05Ic2UTbK6YltTrddf7C+dpcwWzC+dpcvjSznAgGIZwCKqesZ21U1gbXC2Rs3zxjLNU4hfyKZhpwdK/xcHafSjZy5ngYFsSN3M6ygxBC+m/yzaoipNEiCpFBK9KEgK3TmdsNJFl55kL25ziCDjuYMjuRcTuAkxvIp8mmhltDk1D24SRAGs2o4lIvYh8kcxARGcSf7cQ0xT0ByBlJg1DTBPFLENRQLpXxDYL1QtXuMcoVbKH1r6DQ0kMp0yz3Uo79N/4ynG57eH0An1e1aGsyt0+WWqpEebfdG7cqrXdU0hLx+txqxUrn6ti7PDzmeTlcaqmuZTWNwuuKFDGnu6fekESsn1iFtKPqJ+iAQv+C4L/q7pWKFcl/NqiEecMa1Hjc27YqWSOYYYKWwghKTZ5O8cnEPTaOhbunJjcQsAWiJ5gZGcwMncBL5BDiNY4zL9yAmGPRRZKj6ZFfJ3xyVpwJwMS7dCRTX1WfoPKMRk+31Uc9lDQCTVWMArBCj1r45dIHkBHB72gixHu/Fn5fRIA/Pc/6vL/G8ycuD/qfOz/qN7foQ0mtpiPP6bEt9+Onq484ZUrZuDcomoZFIU1P90EqVq+f48YHPbN1qgbQUFDjILZWV5Lx5ks+2bQIQU10tDPIbNwoQzLp1ZFUVq6oUomh1NZmdLd6e+flS7PLlAlGakiJ+vLNnC7+gP9VDcbE8l5goIDelpYIuSqt+pIECtakTNV9hfr6T1pOY3mpmSPH3nf3rX2t5oOHIDz1nfkrSqBA2cKkT7YQFD+/1Q2tInJ/wu+4HOa9h509HzEZTx/pphWGKtcHUm5QYK/0sUUjDCkocnjG9EbMVkAQnDwNTv4JGAcNU2bRpSgmTJkViBQcxwWzkenMdkXuMXZnBztzOKO7kg4xjD27iSM7lZI4TZbAnGMunOILzOZav8CnGskVxIbsyg2P5CgcykRHVuUbBHMIlhkIivPIgO3K3cJzFq81imrQ3vPKgib+LqM516ppEw5noHw8ayRxR9iwFLyBm1G8MuN5zEgPiEYPRC9gbRxOT9Yz1TvW700roC8HzIhkAIx9K6jMW/cvEJ+f+D0ytKKNja88D40nc63H9Xu/v+pnvW/T70HQnrns6Vi4EcKaZ4wtpUESNMpVCExeoD1N6c50rrhXxim4iWdahHtzEBxlHxEhs8ARO4kw+TnYCJ3ASh3MBh3IRWxQXypxT6KOIoTlQQpqsL/24RigSJqr1aawoeEijoXRoklfuWnewWNY+/WnqaccCqpjqYAdqiFNz7wH3/NYUHUYBfcbd53hUlVvHePHapC7jst55jlT9qak6gqwhDWHjeCbqWFxMT7RKW2moK8fbmRS7/GA0ByHrVV5uno2NJVla6ihJmmPB0prWrfMraPlyrl5N0RiXL2dmplKAZ88ma2pMFpWVJKuqROEtLSU/+khYINLShA7ixRelnJoaCS7Mz+eePZRry5dLBs8/z5QU1Wal3ZWVOYoei4pM3YqKyKABglVV8kx58BjqkJQR3xNH4LkkDWFe/1ikUSE8w7Jo0SJeeOGFJMklS5awX79+HDhwIPft20eS3L59O2+77Tb269ePq1fLLqa8vJz3338/b731Vk6bNq1e5bkshHWEonedStcCCGPSvUCX4mWue2xQ/LkNjYKQ4ORhKymty/NdPFqe5ecec07OU5XiMp0ufjHSUSIxRTYn+l53pgnQijoJ1xavztxuyOA1Wby+ZwOkRHOD2QxO5AQO4RLZNA4QZXACJ/FBxjG88iC7M40duZtPMVY2iAulvdHc4Fj8squkzbnHiDkCeoFk2Zhhoto0pjIQOCKBBoRDW0CMRTCFBgQEY62+TlbPxap+ia37xt/fWhCMWsBlrU0KHBd1sTpgTt3SeT5rWzutwwAvOZUfmB9yXtdVPA97HmZIUJ9QnHGe6esJQOIJOKLnqD+40QtKQVntrDde4xTz1HhOUt/tsacVrdXqcCTNKlOtdZgo838cJ4syNEvWoEjmsDfXcQTnk93BmXyc0dzAkZwra0dWjaGKQZrKX5Hb9+Y6STOdhnOwRXGhzLcxMs+juNOAVJn6DlNtfdhqW4pSMse610zSUSptqgxz4LKaAYd6/tIkr7x+niN1AAoKpgQGPUjyf+8etCAhywtiPTzVjePZnNunUsdTAQw5Y9a9IFIvXru0NHLrVtHltm516Bv8JCmJDjH9Rx8JvYMWjbizbZtolZr24S9/Eb5AymVTr4QE8v33xQL5/vvCCbF1KwsKVJp167hvnzL65eU5VfrqK775plLskpMdXJitW7l8ueDExMaSnDmTTE/na6+RTzxBcvNmb51P02tkZZF5efIu1TX7Hfm/r08/dVsOzzSPYEPiJWxUCM+eNCqEZ1Cqq6t5//338/rrr+eJEyfYt29fHj9+nOvXr+dTTz1Fkrz//vu5c+dOlpSU8JZbbiFJxsbG8t133yVJ3nPPPcz14LgJJqEmi00cXpucDv+TycNDufSqQyjFz+b48+LEMm6JluWMVJshtahr97GO3G3y68mNxtJn83aZTeJC2UzamzWSJn0/rmE/rjHchbM5ioyVTeNkjuNIzuUozuYQLhGierWJG0TRjJBJ44o2hEuc8pWbFVJpkFZ1GyOqcx2kVfW83oCSdAjqk9z8bbrttUldN/dauasrX2SoDV6AtdLjkOH7FMyq/w/MuTavz5QYS9spKuG26DnVg5sCy/Gbx/7vXCNykjTKSnemyWGJNV6QrBTJqaIIaWTSSOaYOdGZ2w1ybxR3mvweZJzjjq4s8QbNOIXsw2QO4Eq+wrHkEnAE53MCJzGaGwyPp3bhHspFxoo+kIkcykUMKygR9/LVNEpjRHWu4S715+8ziqt2mbb2yFih5vpCmUv9uMa5lxqYB6n6xX9u1WL1wzxRPDXCcm2CNKee/mjMWlzrdwhX4lOVUAeYpzJnzvbc/jFvbr2UDG0R1J9awXKl1Vau+HgXZ6CtPPmXoT/nzg2sRGmpei45mQkJSv+srhZz4datUkZursMbuHo1Z85U3xVhfGysskDm53sq5GVlksZYBJUYA6Zqk8siGh/PpCRR/gIU9ry8wEJOUXTfBDNK+svZQrc9Vfkxz5lzTRpBZc6gfPDBB/jVr36FJk2aYNeuXejRoweaNWuGW2+9FVu3bgUAHDhwAN27d0fbtm0RERGBgoICfPXVVxg0aBAA4O6778aGDRuClnH8+HGUlpa6/oJKgnxoUAAv8b2jgvpXBE9j0v7KjRxorisAEBt98CLslS8rEMhXmOD3/HcKVOZloLh5R+dGuQMe4ftSoZKq23xIyijKvFQATxKAJh0FDGbPl9fC9ySQd39XlCR0hO9DIPtoF+x5+VrkTLoaZWjjoJZ2FECNsHtL0eLCI3i6qYOEcg02oxP24SrsRBauQFOcxO/av4VfYxFG938Pbz83Cp/hHuzAVWiDMsU5dhF24CoM+qVEcf+r8A40KyxF/6v+iZaowJalfbFiy6/wC3wkgDnXKhCHC08A5UDXe74DigVZsWjspWhxb5HpszT0BYrDpF+mAV9hII6FR6DrPd8Jf5sCfvE9C+S90dXV5743IIAzTyowlxGC7ggIOIkN4mIji/qed7j7Di/z45G0wSAUOIxvhAIA8hDfaIurToEb8ZfWs/08H/POKwTioO9XAmzihTZaG7Kml5xz81q38776twUAfLfJp36vGrXUlSYIl6BvqQKOecwBFvKtBXZNiobvDmD7y70DEU8T1DtRmBE2YqrveQDlAlLlewcy9ucDu76MlnFkI+6Vq794AUE52aEVmh46iuY4DiQAw/ABctZcjc53ZgJ9K5Gb0wWtHz0M3/5KXIRD6ND+kOTTtxJR3bJw7HhLDOq2HN1v3oIytMGNSMWErrF49VdjsQNXIg3XoQLnoxpN0aywFDlrrkYvpCMBI4DWlfB9BhzEJVj2qxFo3uI4Pl87BEPu/Ae2FV4D3ydAUcalQAKQ+0Z3AXX6TtA7ffcDyFQcmfHSXkYrcJ1J0j9bpvWVfrm0Bb7CQKcPMuWj6aGjYDefjPMtkg/irX59AwHrrLmn597jwgG4Dnc7vIK/cs8bjUgLSB0ZLWNjHwTMw/eIG9xIr9+++xX4TR34bYOJQZCGU6dgCLe+XkD4+/Uv4/ue26cyr93kdKcnx47VMaECPCkpccBCVq6Uz0OHvB/xB7xxgdpkZODwYQeYJDwcwLp16KooajW4DAAUXtwTK1YAJXcNR/Pmcu3IEeD3vweORPXCP/4B4Phx/Nd/Abm5gjlSVCR1/a//sso8cgRo1gxtstORmN0L/PkADL1oA372M6CwuCkQEQFcfTWaNyNw4ICghebkALm5uE+tpYU9BwBHjmDMGKD/u6Pw3qeRIKVcDaj6+uvCcThyJHDffQLYsnKloIMOuUGh7zRt6rR7+3YB5Rk+HPfcA7T5fFkAkMq3BzoAcFBVS0oEuOXIkUCwl9rQZPV70Kilpp8Lvb8HQ7c9WyijjXIOyQ+tkf5YpLq6mvfddx9PnjzJG264gV9++SWfe+45c/+mm25yfZLkb37zG+7YsYN33303jxw5QpJ89913+c477wQt56WXXiKAgL+SkpJ6u974ix2/Qlqn1x7WwwCXwMWBlj9/PrqAfC13SJclQLtDaevYemU5s1xRg1m3jMVtjlVOVo0BitHxgZHMYevyfA7gSrEwTBW3rwFcaU7/h3MBR3IuBzKRA7iSozlD3EQfBSdzHHtwEydyAntwEwcxgb25zlgtMEfFAKaq0/5k5Q5m9ZFxH9VWT7/4Kc0DRzpuUj24Sa7bfRfkJN4GfDHXMh0Lnv0O/V3D/N26gonNBVmn9GfAGkXWbv0IJfU5cTwX5jXpMd9OA2DGFVMcKqbTbz7X990hwbKETfUejyZtsmPlxlRnfndnmsTyxijrX4yy8CWr/+Np+P5IEjFi7evONLGwvaDcL2Mdz4HBXGoskJHM4YOM4+OcSY4Ax3GysybE0AA3RTJH1jgdG6iAnxDvbhvm0dP9HamOpdQFxPSE3PO38JP0drf1cNlGplojdQy2DTpjxwfH08VDWJsgVtXbb/33qmvQPObUct92hw0BJOPlVRKwZq2vv+X/+57btc3rMynft5uoLZ9+6nxPCmG1rVWUBbCszLFoJSXRcRfVJkVlXWNVFZmSIm3NzSWnTjVWurIykjt3ittpXp5YBbOyDIBMWhrFfXT2bAGaSU42rqIVFRIamJYmZZWWuutEUtxYPUT3++efB15zmTxp1bOOUlbm9IENOuMfi9nIQ9goZ0IaLYRnSBYuXIgHH3wQTZpIl7Zr1851GthUnRjp+wBQUlKCiIgIV1p9LZhMmDABJSUl5m/fvn3mXjDLTG2iueQMR5WWC9V1zSNn0QhwKND+5H7nQjuHvsK3Rj5zdl9lbg+Dg3VvqCzuBHw5Am/O4TA8enwcYu1qB/h2E7hQnQy3g8OVlQaBmYfQMRjRtEgXSjm34HOEtSvDEbTDMHyAn4WnYxg+QBuU4ZpW29AJ+9ALW/HgH95DMS7A1yV90OcqwWaOx0g0x3H8DOm4C6vREhUYs2s+Zv3tceEhLLwCU9a8gl5IRzWa4gAuQa8O6bgSW9Bk2FG0aV4GpCnLXjugxQNFaDGsyFS1+Hg703bfWrFe+ZY6beAooONzqk8mS3u3f9db8min+np/pQvev91xwXb3vaUoJBQitIa551XWOLlQLA0AwP+DS/gbGCoCm59Mi6EwCEFHYNIqmocrsUWsUX40EDa1RJ35z9rVMd1pyrkwrwHHmmf+PwVLp3l2ZuB3m3ZCzyt/Ohp/ahl/8W1Rn1/CoYvp5oNvjaKOyHB7GOj0gNyrKG8p36NgLGEAsAn9gSigAw4J92ImwAHCd4koIOKJ/YYGJ+qlXahGU+z6e7Tk8yhwIqMtEAXcDFnoKtASV2EnIi/Nx834GtchDbOOPosnFs3Ep/gFjuF8HDt6Ph586T30/N03QBRweOllQBTQe/J6sHMYIqLywd8AnYdnStuiKk3dWz96WMpWfel7R7VHzevON1uNixJLfVmrSNd78O2AJ5efsbDb/J8ZQunCcWreX9oCvt0UC36U+1mzxkchgBbG5vYE5H3zBpXW4hDUda2L6PfiT1uj12wXv+bkEPl4UCP5r1klvepcLQBnZ27XNq/PpATA9/vLadIDAI61cPBgGFqEe+5xW5xsi2Iwq5RJe5G8tNatHYvWPfcAuOYaMQVeL3wihbcPR+/eAP70J+DAAbRJ+oeYyh58EO3aweSBrl2BAweA4mLsyGoKXHghwvbuhi9lA7KzgWVtH8HhB0YD//M/wI03InrfCiAjA6tXA82bA6tXAxg+HKtXS3433ujU9XB/xxSurXSHDgGVaurfcYeT1rwLZfLUr72kJDQPpL/1r3VrmD4YMsS5708JYecZkjfyDEt9aFEa5dyXRoXwDMm2bdvw/vvv495778WuXbswc+ZMbN++HVVVVfjqq6/ws5/9DABw8cUXY/fu3SgrK0NRUREuvPBC3HLLLVi9ejUAYPXq1ejbt2/Qcpo3b462bdu6/mzx/RkBLlv+hMBm06FccnhzEPezxdYzdzs/7oBs4oviL3UuWO5Kmoie3cQtyrebSMAIx3XUdkeLdxSKvB1dHRelAlEC2c0HFCilQrlF+b6EKKsXygbzRHxbtDl6WJSfnrKZihi2H761wIYdA1HVvi2KcQGW/X4E9qITEjAC+wo7YS86IQ3XoRjtsA3X4BIcwCXhB5F18goAwKN4GwdwCY6gHSrQEtN7TcIL3SdjG65BKm7Eje1T0fPOb/AVbkEx2uECFKMKzQAAvTqkI/eT7sCFQBdkomv0d6iMj0DlmAg0PXQUvufFvcr3iVKsC9R7utDpS998IG+Gcv3sB1GCCoDKMRHG3RMFLcTV7C1pd8kzHUWJVqTV1Dp5vHsT6btP8jrZoZX878GVyxtEeeNvPFw04x3XM9/f4eIeM2X82UkLADsRLe5l8e50ZpPbS7mQ/t5xR3TlZ7mQ6fb5nnS7rPkmyFg9U+T058q8rov4Blvut9qd860gaW9z5ryvl+U+/AiAOL+0M5RisyZE2c8CSFWfcTLutHKv1wPkwRxe+J4X90NAjb27gJrqpnJAFAfDUbprsEp0NbBx0wD5HicKRTd8B+QCRXGXot3xPFyMPWiKk9g8vz/6/eZz4accCfQf8E/0HP4NEo9Kg9d+ci8qcD4O778IhWiPCV1j8XqrsShDG1SjKTZ+PQDlcZFIRy+0RyFQDfQZvhaIAzZ/2B+++UBR8qVoeugoDpVcJPWvbgrfUqDzPZkoHxkpnH73K0W+p+pTxcOXk9PN6bjWTh/4lqk5d3/gOwCUu+lo1a/2/YXWd8XJyW4+Ke9qZ/33jVZj5DE55OPT7nnv4vbUZd6tyvKrj+8xGT82FyDgjDeftTn2nS/l+R5z1pGq9vUb34ZH1ytk4cPAa3WRszG3z8S8xtJAMtb5Hv0QUnbsAE6cqH/ZAL62fjc6dLBudHc4ANu3D0zz+uvA+PHAhg3iBdt+vTXYXhUy2mbNLCVo1iyH5766Gp8d6GXcFrOygMhta7Hrt5OFbO9vf8PB9j2xu+ZyXK05iadMwZHSpnK/vBxXXAHsyAsHunQB+/bD0HZrMbR0AYqKgF17mgIFBdh11RBg6VLcV/0xysshJPQnT+L+YcSmTVJ/HDqEhx4CIiOVG+WUKbjgAiAxEeiwMREpKVL8Bxa/6xtqzpWUyPdOneT/8D3fBnbwsWPGTdfldpuY+P+z9+7hVVVX1/g4hECAYBBEUEAoiAhCQVTkEouigrT4IcVqaekPW7yUr/gWX7zxFr/iiyK00qJQiwgtFqRAQaNBuRRskMjNBAMJEEJCEwghhCQkJIQQkozfH3OttS9nn5OTAGJoxvPkOefsvfbaa6+9186aa845ht9XvT+YIda2LTB3buD9QPCw01BDRUtL5b6fPl338FJ3eHIDrjCutIvyasQdd9xBkly5ciUHDRrE++67j0ePHiVJ7t+/n9HR0Rw0aBA3qXiEkpISjh49mkOGDOEbb7xRq3N9k+50P/ZQG9W75/b0aj+WzIB162NspDFaWsFRbrmEfWqmQY2IogIi3mIN1dTy4fnFDM8vNiyjkzjXyEcMYBxHcTUnca4hndEU9CQ5lTM5lTOFQGaMUNDP5FQTUjaIWwxzqJaPwAYJTdOho7r9j3GpQxdQh8E6GFJ1KOdSK2TOSDe8qULwFtAwjbr7zNFPbl2vIBphWOAfnlYT2YsjxNeDVdSvfJD6AjGX1gZeBERmnyv8ta5jpj6Oa7esQ62OdYWCBSKe8iSOSvF4Lyy0Qkjd4eRIoWEMxWIrDNoeKogNQpbkkFVQ5x7GWEYUFXAYYyVEO/scJ/AdCQ3dLGGjelyP4mrO5STO4IvkGHAQt3AUV7MtszicMZbEw0K5ZqSoTxU6qrUIsYEmFNyuY0oqQhn7GLFfhz303cai6hcqbyeNqSXpF1ID33t3uLk97NtP1/AiiGFCCWuuLWut41hX2OvFjJlvamx/G8Lf3OQvl0KiQoczusNWY2NJJiWxqMh1Hrum3yef8O23SYvZhRaZTF6ekL9UV0u7v/iCZWWKgTMpiTxzxtJWzMmRkM/ycokRTUgQBtLcXAkr3bdP2Ee1zmBRkdSZlORPdrNoEQsLKe2iYhZl6H1l72P9XfdNML3BUFCX++W+5xfDMnq5w1Pd9X8bxsx/ChoMwnqOkHQIXf90vfK+PPPN4oIbEjUhEBOdF/pzG0lvlkIvGGkIle+nj0MSRdMvxWIg7c4koy8Ynl8sLKApKrcoVZhAdY7hdE4zE8fe3M2lfIxHYInOa13BUVxtmBW7MoXIrBBDNLNCJoMuNr6o8hPsyUT2ZCJbV2YbY1LDyEykOu/XaK6Q67IZVD2ZaPTXyNDvUW3z/YLWlXrJqvrGUR/+wdjb6CW6/k0iWO6fGzpH1/3dC/oZ7sg0i+03Rs6HeHIKZ8nYUs+a1/M7novYm7s5iqvZk4lszwyHvEtf7jAsnXpcD2MsF3E89wKcwRdNLiGyz5mFnamcKe+/JKdhrJl2sc5lSMXTwdbZn9usd9LmmvsQKwPnXNsRnl/s2a+hsAqHAi/j3s5yWud6L8Lw84IX43F9G9f/UVDJenqy7zBqXEyiuvjmzcpG3L6dn30meYvamLIfr+UZkpIsW5Dl5ZLz98knYhju22cZq/v2yfEx1iqmyYN0tyWQnIRqQyjG2TeZ2/ltbkNd8R87Zq4AGkJGr3L4XgGwwBlq45X3xbttx2xV24ZaYUQ61Me3xJX7AxWm6hHml73ECinR+YGAfxib711gz7Ro+L4EDq7tLyGVT0mdvbBHwiHnqPDA94FmxYWoQmM5uFLy4A6u7S+hqAuA+NcfRKPrzqJwgYR1HV7VF9vPDsZ3o5LRpc2/sQt3Y+htG3Ah5Rp077EXrVCE65GHR7Ecx9AJq49L0uTDiMWEH6zGF3wMGbgZeWiHErTEjTiBIrRCBZqiC1Jx5Hg3DOu8Ec1QBqSEo3BBB3TuK3lC+cVt0AmH0appEQ7u7Y/0gptRmNIB6bgZe1+wwoyqU1pILlAPoP0dVl99/KWKoV0gYbq+MZJHWNKirZULWOl3Ox1hlBr6vutwSsMsamcZfRYOllFAhXo95aqrB0KGDi2tsdw9oddZU71eLJn1FRmQQejH3qngDgkPFSYM7z7XdnWvTdjtPNf+112/X5H+9s0BzkVZuVTl86zvvnEwTKO+VVJHaWpbICUC2T/qDo5Q76hUdb4FwLyMl3Fk121Aqnqe54WjWXGhsOW+JaHoSegHAEhGHxxAfxQVt0IRWqGkSpiEW6IEzVCGJgVnkA4J1fwBPsNT0cuxi+PREiUY1mEz7sYudO9wCC2bliA34zv4AD9B96F7TS6jb5X0/6k/3SRhlv3KgdRweVeNk3Zvw4Myfp4C9mTdjYNP9Zf3XkcVlr9R+tT3rhVO67tLQuD5OJA17lY0KTjjCIF0vysvzLsG5fNaW6ygr8j5TqCrIzfX96fQx4Djf8MQ/3G1Y5rFcup71fau0M+PB+Ov+X+hQphNiLu7nPtZusdW74P+5TXycFPgnQ0ICh0u6A47DBT252YZdZQ7eBB4912cPi1sm3j3XXz0kYQ4mly25GTgqLCOR275GMXFQGqqhAkWFAAFN/ZBRgawbBmAr79GbCxw5gwwYADw058CGDQII2/9N3JzVX7h+vVo3hyoqgIQG4u4ODlNRIRExVZUAHtTm+L0vWMkBvSaa4CuXdGy8jROnwa25PVB1JolQEkJCgokbHFEuYSzFtzYR+hEL1yQi2jcWHIb33vP0V/LlgFxcRaLqIYuU1AAfPWVfG8ZZ4V+BkIwYtnY2OC/Q0GN+aU21MRiWldcrnobcAlxpS3SBlwc3KsnjjAlGytgKALDbjjqmqz+3BpiOrzpTY+wwxjFVKdDoez1qTC+yNI8Yb+bR8OWR6pVdVtIEJYqbbKXVbhljJwPr4knMzy/2IRn9uZuS7Q9TlaTO/Mgo7nJrHaP4xJLOH6lMIqO5TI+xqV8mqrjbpUw0d7czamcyQl8h6SUNav/88Qb0JkHjTA1qVgJ06sNI98wxooXMJ5WOJpm/JunwjZV+BheVmGjO63+jio/IdfqoemrQ8M0W6rf/g22+xSEyS8YMF21J8SwQXO+IJqTAc91CT2ZGnaPQn1YcaxtG/0YF+1hiSGIz9vDOc22AEyuWEw/wXgssM6Dedb49tMg/KUa2wud4Yh4Qo3pxRRB9nWWh3Eo18s7IkGFb+pQ6RgZ6515UMZVnHjkx3EJW1dmM6r8BEdyLR/jUvZkoqWR9x1wLicZTz/WyTlGcq3RPsR0eV81yi0VNtGX1bmVs1ZHAfTmbvEWpqrrfk0dM1tFWMRRmESnuPpBsX/ioSD35Jce2xY4P4OWtYeGus//vHMshxTeWUdmW9wZZF8tQlLxiOu37kP1Trwax/XFwoPkMiA89fHcUKGebv09LdzuRlGR1Km9aZ99ZnnjjBh8cjJZWkpmZpq6UlMp1J+aunPfPgkdLSzkwoWyKyeH5NGjFuVpdTVTU1W9OTnkzJkklVdSxUgWFanGl5eTX3xhefhKJcUjPV39rqwk8/O5Z48cX1RkhY3Gxso1eIZdak3FWbMCdmFtQj4vNpy3PgnQB0J9GNdXC3wkeSUN0gZcHM6cOYOoqCgUFxfXLWG9AQ34D0N9GDP1oY0NaMC3CfVhzNSHNjagAd8mNIyZbw4NIaMN8AsB9SzzfoDtGYHXE8JOnsXd2GqVVRITOkRJ05yb7Tbq+5ZnT5nQVcf5FOGa77gIQ2uZhVbnc+FLlHDSbpCKb8AR3IsNaHn2FPrgKzyO9/EoluMP+L+4FxvgS5Tjvo8PcT/W4Vn8Dh/i+0BXYUd9Bm/Bd7wcj+N9PI730abqOO7GViPloM/RrLgQd2OrhI+pNvs+Bh7H+96SDarProeE0fi+tO2zyS60qTrux6Dny6CEnqm+c0hu1IDrcTQgW6Q7TBSAHw29F3T/fxuhr9MhaxHCNX0bYX/mHNvtMg4eTLEB66uBmdHrfFo+RD+DfvuVjIGRnzgk98DBbvtB4Po1Wp49Bd9a4Gd4L+A1DcbnACSkHACexAI8jH8AADrhMEbgY9yPdbgf6/AzvIfv40Mzrludz8UdiDfjuuXZU/gJ/oJu2I9OOCxhm/paXdepZVo64bB1Tf4kkLJdP3/vW2W62PU0akAo7JnmHer1nqljKHEo5zO/g8jEeLWpAVcWJ04E3ldQAM/YxWzFXKtDR3VYpCOUNARJi48+spXLyPAso1kndbjpoUMAvv7aHL92rYSsnjwJgASWL1exowDWr8fatdK+U6fkb9s2V4ilPv9G58D+WL1nfu+SMvGCXdbBHU57qfFNSkg0oAENBuFVCMckUVOO22j4HfT9sOjfzX49yZikclTmANhp23+83PoRcd581ZMljap2LbB77lDzu1FEBXxrlc5g1gVgp0xiwyPPwZcItO53XHJUXgGub5EHDrUMHt8SlUOl0ubad8hBo35nUVLUEm2qjqOkqCV63rEH5Ttbox1OwvcK0BQVKEEkmkRUYDC2owitsHb/eEw99A564QAQATRpWiHU8gBuRxJ++JP1+PCIcKkXoRUmdPgrbsEhJKMPWoUVYV9xHwztsQH/g/+HNlXH0Q55+F7UNpxHUzSJOI/OQ1PRCYfRdfR+rMIEIBLoA0km8L2qjMCdPvj2Sx6ML4PATmXQvgAgQfVx1gUUzu5grheAGJuzfcBOoP1tR+B7S+jbfa/Y9AfnWDk++n74PpXJ2ak5N4k23P1wwPeU8/4Ckttj8kdfgMlZcpR5V0ln2M4ZKtzP4KWG7082+ZOx1nYvav36AK+cTd8kODQo3VqFgeB7H8Cd3gs5RopGnc9+3zlCFm3YzSff5wDdsF8MxCUA4iELQPHqgIgLQLzKn1N5afypqlOVMe+np1R+3QdA6Yy2wJ0XkIw+wJ3lkqOs9TSVrt+OtcPQ6nwumqACLc+ewtfohxK0RBekIntOd2zEaFSgKQZjO7rg3/hsxFh8/4hYZTc2zUFywXexChPwUcEYdGmRib+v/QWOvHUbHsFHGNPmI2CnGG/hd57BDTgC35cyjquLRKYlO9HKj279yHFjGLU8e0p0GPfLNfpeBRBpPYOZuNVcL6ByKp+TnDvfC+o996oYg1r/1e8e2XP+blPn2Olfjr+GnyyEqcMtTZQVWJLAnsfoHj92HUHA+R7Q0iFe5wMCG9KhwLHIc/HyelcF1q6tWW7ghhsC72vTBiJ2p1BQIHlfHTuKpEJ1ta1wRgbatbMZRD3UC0MZXGa70irEjh0YE7Eep1r3wK5dwInm3YAlSxCv3gMffQRg3Tq0/PxjnDwJtC08BBw8iC++ABZ8eTuwbRvG9D6MsWOBqEYl+OILAIWFOP2D8ZbeQ+/eGNskFm3aAG0jSnDmDHBPx3/j4QNzUFUFvPcegE8+kYu6804kJ0v7UlKA0QOlwYMGWZf43HPW9ezYAXNd1dXS1n/8wyXDYb9e9f3kSdUXW7fWbNy5jOoTJ0RCwgvBDPvLgW/6fA24QrjSMasNuDh4xVcHknqwM0Pac3uwQeW/vOl/TKiwM+S5ZQQ0S59m3PTLN1MMfFhnyzdcqHJxdsr+1pXZkiOXIvVEluYJBb3KN5vI+XL8AnU9i+U8o7iaJDmAcezN3ezJRA5jLMdyGYdyveQQxZEvcgY5HFzCcZzMOSStvEJSmESjuYldmcL+3CYyF+nVDM8vNmymkaV5hhFS53BpSQrE0dFerKOR1jBSGypHx+Q60cqPwXQrH8/NKKhzv9wSHY4yttxFx/YAbKFuqQaShtXUs7wrV9DvHtvq88qDvBiElP9ky32tDzkJdWljoPGL5+uWyxnwPJoRNECdWqIBMbZxPJsmxxip1v0wuYbTVY7gBhlH3ZnEzjwouXq2nNKIogIzXoYxVnL4MiuIzAqO5gojOaHZhsdzETkEnM5p8p3CNjqMsZI/vFmxEqs8ZPszrpmPG+WWSptXWmX8cjZfo2McY7nKk3Tn+i1XZe35fbNVX3nkbJp3pj0fvAZJGNJ//AUsNzv4b9L/fe7YN49+ueNmXw2SJ0GlYubRL0+1Jlyt4zoQLhdzZE15h2Vl8hkb62zDmTM2yQCdIJiUJPl8ubk8c8bG5rlpk4O98513rHpJVU92Npmby7Q0SjJcUhIZE8P//V9pZHk5hWK0Wv7/5eRI6p8+b04OJacvO9uRi7dNhrVsU5oV77yjdtqlL0gaPQpdPikpaL+7+4OksJ1eItj76HLicrKSVtSSIqA+jOurBQ0ewqsQbg+QgfY+vSAMoqb8CAA7AU71Psz3HAIKXGtkPXerCXEyQuN6wStBPGPH0B2+/YrJbq6suPsO2RhOI5X38AM5pke7Q+Ddsr9wdgc0xXlgJ5D9bHeUtGiL3LVdER55DmEnz+IAeqH7D/YCoy5g7IjlQD8gst8pfHby++iCVBw42wvNUYbzaIoeSEMznEMVwlCANpg19DnM+eEMvLRxBj7AT3AAvcx1nUdT3I2taI4yFKEV7kQC9syJRlVlY2CnDze2yUFhQgd0wmGcL2+KI4duwz34J6KeyIVvK5BTcCNKiloiol8h8k62AzuHo+XZU2j90HEgEih+s714SrcAiBCvT/GTyuv2LIDZqiH9YLwAuau6itdkmlrZf1NC4ZJxl/+902FjCTYxavvKfILyUrg8gPbVfUA8GobVVG/TbIMvAJzgOn6I2ve6VZ9vkng32BeGldbOXuob5KzD65lzsxICAH/lv82vzA9qLlOf4Xtfxq+XJ4a/t+6PYbdULLS+QYDvPjhYZv3qVkS3mv2RI+S7qfMV9fe6qie6XN5BSfK8VSe0kHdPAuB7GPJMt1KVt1Ke71Zqu3pHHc7qhUzcisLxHRB5XZGwin4KlOe2FrH1ucAWjEIfJGNY540Y2Vniwm5GOqZ0+COG9t2AJ7EYy37wNH4WvwgAkANxj5SgJSrQFGVoju7370X87Q8C1wEXZl+DyFYlwtC5F0hENK7HUVQ/odofXY4LT0gZTCkXz+g08Vj2/c1O03a0UuNHX/NIWGHhCbY/KG+fbZs9FBUAjkF5Iq+z7oPXs+wXHqrr10Lx7/ofo9tqB19yRZP8yOlhd4O/BvibAPt+q+pQXik/VuAE66t7H38N8A2172H1qd4Pvp8Fbs9/EoIyRxqF9yAIEObZtKntx16J/z55EsZN1KyZ7Lr7btWGlBScPg20nDUNkZGyL/ZoX+DQIZy+qS+Km98AtGuHNWuEORQAsGIFHrz3grThrbdw771Aswia8NAlS4DDZR2wJaUdunc8h9LwaxF7tC+y+o3GmDHAhUZN0RTn8Y/P2+BkngoFbyXeu+JioKBjX9ww8fvAwYMouaYD8vMVy+Xx44iOFu9n1KLfA40bA8nJmFTwmrCejpss5datE/bQ229X7kvRu0ffvqiogDCnHjpkPLIlJSLU/rlEsqOgQJUHgFtvxa9/XfPtCAUVFfK5a1fwcqrJDgQTs3cjFFZSHd4bDF7nDPcnuW/AtwVX2iJtwMUhkIfQzRhYF2C25QWorY6UZte0r+ZHc5N4AWyaXMYDtkZ5y5ZK27U4tEZf7hCvn81D2JFpZkW/I9PYm7tl1X+D1NGbu9mXO8SLEC9twDrRHZzJqZzPiZzHp8l+4CxOIeJE12wk10qbVoo3YThjOIlz2Z/bOIyx4qlU/aFZS8Pzi9mf28yxbZnFqPIT7MoUy7up+3Kn5SG095FbTxDLLc+A9hDaV+M1C6ODrdHOHOgWBtfn016ZAJ4GxHt7CPU+892mz3ZJPVB270kAxtFADJg11j29fqw4Xuk2Qkl0IcXqa7uXylE2mAdpgTwb5n0ww/ZMr3M+Z1rPsytT5N0TL15PZFZY7MPxNq/ZTtHk7M9t8i5Ir2ZHpnE4Y8Tj3wlcyscYzU2M5iYOo4iYRZWfMO+NCXxHxlmcGm+ZFezINMNMrPUJ2zKL4fmKyVl7+Zcqb6ibXTlVeRU1I6jyhGn2YJLGw4gn1KeNJdREOczw8LQ/Gbiv/fr+lwyJYZYMfg/rC670mAkF9aGNBitWBNxVUkIyKcnyrCUkOAXFV682XzMzxbN15IiUI0muWSMMoZvlZV9ebvNMJiRw4ULxJC1cSPKLL8i//U0YR8vKWFIijr///V+SZ84Y79/ChTSMo2Vlqg0ffkju3GnJC6rC+/aphhlaUZvnKiGB3LPHzxunvZt6u5dAu3ufo47du821flO43CLy3wTq1Zip52gwCOs57IPFb/Iw238Sh9dqnkz7GSaz1eTCRW1uZBNSnHXajcfOPOgIUzQ07q6JvqGUn64o3V+WCZ8uT8oxAxjH7kwyf5ghxmJ3JhELrInnKK6WOjdLfR2ZxtFcwQl8hz2ZyImcz1gOI+8E5/FpDuIWjuJqY8iRYux1ZxKRKvX15m6O5yKhwVeC1Z15UIzX2WKgdWSaCWHryUS5plQ1eZxuE7aepwzDhera58kkUctCBAr/dE8IsY5+UhKIo5GIcIRqBhDHxpMkHlXfVZgXXqO5b3g+ePiWMRiWkpgcoIx70qyPUW2/mHBlU6eeZP8ysPFC1o9/MKG00S0B4pYWCAb80rqnbqPBfq+DydXYQ0BJWZjwC0nWxlCMOqd6fs2zpd8tT9DIziBVniO94NGXOyRUNEHkYsLzi4nlMkZ6czc7Ms2M76Fcz5mcSvYGX+QMM1ZJWQgi5X3QujJbxm72OVlEWq5kbbTsxGarrW2ZJe+jJFv7tWE3T12bpXEtZRPUOHyZfosrSLEd75KdMH251DLSzMJPerX/+7yGcOlA4Zy1RU2GpVuiiKyd8epXnx7LrrDTQGGomH31jGs3ahu+p6IgzaeGFnAng8sRuM+Xm0uH4WSvOyaG5KJFVn1adoEU42zSJDH8VOhmYaHVkKeftupJT5dQzpISsZsOHFAbd+8Wm7GwkExLk5DQsjJRqFDC8mv0s1dYyIoKJV7/xRcSajp9OllRwX371DUfOGDU7Q8ckLY7ROqVwZifrzbZryc1lZ98IvuKihy69iHjzBl/yY7du+m8OSHgUkWhfltkKYK1oz6M66sFDQZhPUeog8VvQr6OgXMNA+SK2Q0PLFeTFp1PZJushKot5ZhEqWP6c5t4CBLUBHOzlVOHN8U7oA1WbQSSMjHSOYekmpClVxNJSsdsneQRduZBhucXcy1Hkr3BWA7jfE5kNDdJuRTLoH2a80xu0QDGsT0zOIBxop1om5jofMJGuaJlpD1vJt9oDY1uIak8FF45eq+pCab2htgme3qy78gvXEo/bysWqgnny877iw10aB/qtpr92ntYwwRTG9w1we59xEJ/Q8GvvOtaQoXXs+altWiub3L9+AdzqdropRuJJ11Gn30yv8BpnOv3hv15wRplyOmxt1w967+U8xljR/f5QrknZnzYFoywWPYhvVo+1aIT4uX57cyDMiayz5kcQKM/F6e8ivNkwWYk13I6p5HfAWdyKoczhlM4S8bgbMuzOI5L2JkH2Zc7TORBf24z7wejc6g/p6j3yVIxVLTBal/UQpzan6r6Rhu8etHM9r7w03CM979PxkPr8Y4OpAWq20qq8f5EzeOuNvAzbGswNvE8gy7MBDyujkbsf9K4DgV2wyMvzzXpNi6z0OFps8yaZdxgbkMnP5+yzwgOGluML75IMilJO80E2sqJieHbb5OcP5+xseSiRSTT0sSzlpZGfv65nCspiUxLM4dVVJB/+YvYoYWFJOPimJcnnr2f/9x2Ht0RqjHai1ZSIheh22iQlOS/zaNPPPP77AYlg3vsgmoOujq3lvZjrRCK9uE3aUjWh3F9taDBIKzn8AwZtRsS2hNjD0kKRALg9j49QRN6qkOb/I7RJDD2Cc9rrkmfnjjqiaI2eFJovFiIV8ZQejXxvBKsj6PxuEWVnyDW2TxsK8VzoAldMF0mdYih8bYNZwyjyk+wN3dzFqfwac7jeC4yBDJrOZITOZ8zOZXjuYhjuYyTOJdDuZ6kTBy1kfgYlzI8v5hdmWLCyEgheNEGYuvKbCJe2qjrwEpaXsKXrUmk8SDovtlJh3cNqTIZdBtqGK8mewts9/Z5OoxrU4fubx2Sar9HeuKtyT1GqU/3ZFV78GyeIqx0GRTaUxRkISDgyn4QD1Qo8FvosD/7NtIKvEnjfakP/2Acnn+7wRbEGPACHgiwfbwyatweKu011IaMzavnV4f9GZhtPUNm25u294cODV8qz6pd5B3L1Th/QuroziQxMJfKQop+Rhrllprw0+GMYaPcUg5gHJF9jt2ZJON6qBDIDOV6dmQax3IZ+3KHg/SqI9MYUVTA9szgMMayMw/K+WfYjND0amtxKb3a8nqpce9YbHlC/b3mP35IOoiyzDbtOY223q14UvXjZNt4dy3O4V7/+msLzAh8T2s81uXJxxoaA91se1I9Xzavonnf1DDe7c+jW4je63jHffhb/RrXlwXKOgrkVdSGRDCvo5/R4rKGzpyxIj+NYbBvn3zPyzPnyM+3tOa5b58RqSfJRx8lOUP+KcybpyI9DxzgypXqwE2bJEw0LY2FhYosJi1NTvi3v1li8198YTVs3z7yyBGpq7qaO3eq612zxorTLCuzvldXWwabMlr1dZHKMNLWpocB7TaAHcfbDcF9+5ib6+xzFdl6yXGxQvYagQzgS1V/TbD3T334f321oMEgrOe4HINlELdYOT960hbHoKxwwaCNIw37P3G9ak8qL0OqnLM75QU9iXNJ2nKQEqw2IlUm+eO4hD2ZaPL5xnEJkSKfup45nMwpnMXJnMNt7M8XOYPh+cXsyUSTIziMsUQqOZeTHH0xhbNMO0dT8iraM8PUbSa7Ng9XdyYxmjYatRD6xp2niVRn/9i3k7bJqS3E1yt31D4Z9kIgT3Gg+jR0KFuocIciX0ro/K4a27CufvyDcbfR4aGLD3SUP0LJ7fTzTiVYubGBzoWdtndDgIgCR5s3B95nFnk2W+Neh3qT1jbNGKwxiqtNju8UziKTJUx0JNdyNFcQ6dUczRUmlFQfr99jPZloDEMNPb4d12qPZFjn3KdZiANGWyR4X7977ARj8CUZONxbvwPWBdg/r+bxP5oriOxzEukQ5F1wpeHHZLzG+bs+juvLiTrnqmkazrqcY9kyz3I6P6+ykuT27SQNOag36+SBA2RODnNzycWLxfZbtEilHH7xBVlWxrQ0RQpqYwIlpX53naudrw6SLo+eatPForYMmt9kPmF9RX0Y11cLGlhGr1LYRd41w519m1/5V2FE1bdjGEpatIVvmtK5elexkm4OcrwSW29Tddxv39a1D5nvbaqOA4p9y7fWYtHrg69Q0eYasIecswJN4XsX+POW/8ajWI7SDW1FPL1cNL62YxiG9VgHVAK7cDduQA5ycCMG43NUIQzjb3sPFWiCw3v7wpcIVKExuiED8we+hFV4HDm4ETe2ycEA7MKmT0djI0bgBG4EKoHtGAxAxK/z0QZ/KvgVHkYsbsARnMCNaFZciNxXukoblwDYoNgCyy2NsGPFnVCBJtKva0VA27fXnw0wDg+J9tj7cjyg2Bo/Fi043T++Z4X50PeCnA8AsFlYP+3aYOzm82Pn1NpngcD7nWyfDmzweW72vQWci2odtF5TVjEc1kYDsLai1hVtrglc1+uwGHDrKdtoVbsW5juHhK7j6GZ/9Szj0rvjHUBCwZ3yI87art8fvlUANlv3084+6/vAGgO6zVoT0rcF8G0Urb7qONl3P9ah4GQbYTeNAw6v7SvvoTjg5rB0+L4EGqMKvheAdYd+BN9GeYe0Op+LNshHGKrQDRn4Y5//wXO9Z+EjPIIwVCERd6Jjt3RUoCk+znoUJYhEOyhxtMaiMdgNGRgctR3nzjeXdr4LfDxpnCVKv0V0FrFZ2twJh807UDP1rsF4YehtrMaw7gf9zN+hPhXzsx6b5XEydnzjFMNvnK0P1b21M8ZG9naKmOlzsUOEaEP+QN7zfiyxccHHf9jJs4jBOLBDBMo3tw7MUF0H+J4TNljffZemPj8m4yDspw1wsYW6odhDPREd7bn59Okg50hOxltvASWjxwMAnnkG+OMfZTv27hVmyY8+QljKXuxtPgiIjcWRIwBeegnhn30sivBff40tW+RYNG8OVFaiVSuRRrw2/zBuuAG4/5qv8O6Be7BlezN0v+YkmjYFDjW/Xdrwr3/h9GlgQeIghBedQnGxatvXX+OBB1RbIASi06YBzTIPYv58VSYnx+wzSE7G+vVB+tCGc+fkUzNoFhfL8fb6SkuD9F8t4XUvGtCAi0WDQXiVQk9EAGsCad/mh8ZOKQq9zbdfqOMBgDOFFt2IoH+g5BIghggAFIR1MJMV35cii9B9rPzz8W0BCuM7ALdeMPUDIkmR8r5IJmjK96y9twKNgbb3H8UajEf3sXsR+ctTiOhdiEG3fY5e2IOkqtuBxkAYKtEYVeiFA2iCCpSgJQ6gJ0rQEt377sWwO9ahBC0x+fYlWLBzIhqjCs1RhnY4iSK0wrAfrMN1anI5/LaPEYYqAEAYqnAtihDWuBKxeBi5L3TFDcgRQ6ix7O848TC6vrQf7SceketR19Qr6gC+LrgdjX55FhwLHEB/EeNubHWvmUA2lsmOlmpAYxEZt1PFc77INSBC3ZePnRMkn+3/O3/lLT9gyqp6tZFkvxemzCFbXR5ix/w1QhaW1s8PIM+h73Xn5NnzmJ8G318T7NfG38Dv+uobghnIvk/hEASvVb0/d/1WBktFm2tEEuY3trptC0L8jU3SwHYv+VORjtFt1s9O2MmzcvytF1C6QNSWfauAA+iF6tQWgLVmBABoP/MIdmEowm89g4P7+wMPAGgsi06FuW3w/aaf4f0tk9APX+OdPlPxf5Pn4gB64fDxHlj31o8AANfjJM6jCQAg7WwPLMZkAEDnIaloiRJkogu2YBSKl7c3C1kd/3wYbUccFaPs1nJk4DbgIaB0QVtZnNHPkb0vZsq708hwzFHyLjajXcu6mLGpjuff5XjTRxDpBzdK57WV96mWXGhs9TE2q4WizfKecOAB5/ndcCw0jA3+3qgt+MfAUkbB4CUtA/jLTfgm2b7/qPbn+Y9G377mqzZmzp9XG5TQu/mtcO216ktiopEcWLAAwNdfIxl98ItfAC3TZNVo7lzgufGngOuuAz78EPjnP4GBA/HPvL5y6ptuQrf0jcDAgUBkJNCvH1BdjaIi4N3ha3G4ojPQsSOa5h1Du+oTwM6dGJW5AGjdGr/4BXDTTQAqK/FU9EH06KHaNXAgGjcGevYE0LYtdu6EGIG3347/+R+g9Dt9gLVrMWpoCd54Ayi+sSd+rt9/+/YBAEadt/1T69MHI0daP/U1exl2zZoBFy5Yv6Oi5PjwcODPf5ZtWpLDC+6+tsPrfDt3Bi7fgAbUGVfaRdmAi8OldKdr5kzPfW/6548EQkRRgYPdT0OHP3ZkmuQMxtEhO2H2ZVawPTMschkVLhXNTZKnt1yOG80VHMZYjuJqyR/cICFcj3EpH+NSCYXKrGBf7iCfAKfxFc7iFM7hZJGZWGe1JbI0jwMYx6c5zzB8duZBk6/UnUlsyyx2Z5IhlunN3UJss9gKWTTU9IslhzGyNE9yAeNs17fTCvHSYXFu6DA60/8z6M/MqoknlgYP7fSCQ+i6BtbZoPXUEOpmytUy963G+mrZZvtzXR9CUOokTF8DIVDA42z3EMvpmQs6kmstopTNrJkkSOcJL5Z7jzdVfpwOodzgDKPUYY2NckuJeTIuujLFSDh0ZQqxUoihNFvoeC4inwTncDLHcQkf41IOYBy7MoW9uZs9mchxXGLkZzSxk2YnHc9F8h5ao0Jg19iIbxarPOaFci3tmSHyNa7QTT0GNdmTm6yJpGfOtifxkSblyqywcgzd55sc+J3hKBcCQdPFMpB65arXug5N3OOVA20nMQvw/rAT3Vyt47qumBcqoY/KnwtFokDnDJrcwZgYya9TdKFnzjgJT1JVesOePSSfe06SCnNzyeRkkXHIzCRnziSLisz5Y2NJlpcLS2hmpoSPbtrEt9+WrwsXyrWVlMgJNFNpaqpEkyYlUdq0b58csGaN1d4PP5R+UTl+Otp0g2veo3PldN5foJy62sB+jssp/H41wN4/9WFcXy1oMAgvEXJzczlo0CB+73vf43333cecnBxu27aNgwYN4pAhQ7hPJSWfOHGCDz74IAcPHsxlKt6+srKSP//5zxkdHc1f//rXtTpvbQdLsDxAz8lMIAMxwTnp8Mo1MpMre45b9jlh9kuvZk8mmjI6dwcbZMIWWZpHxIuBh+xz7MlERpbmcRRXs3VlNifwHQ5nDFtXZjOq/ITRCJzKmRzGWA5jLKdzmmiPdQf7cofkCKoJaW/u5lCuZ+vKbPbmbjMhbV2ZbfIV2zKLWGmRXJAqz9GlkYh1NAZse2YYDcRxXGKO9+s/bQi78uoc2n4h5vN43SN7XhTpb0w69i1lndgAa4NQ809r83zWJpfOjuuLk2o1Zq7E2A40roPlbXpNqklvQzGQziSpjDWPfM+o8hNWvp+dRTZJkb8scLLp9mQiscEicdHn7c9tVv7hTjWmMiskh20BHay8iJFx0JUp7Mg0Nsot5XROkzzf6yFG3WbRExzF1WJQxtFhvA1jrJOdN8a5gNKV0hiHUboheB8FgnvcueH1zAYzdtzMxRcDJFgLb4iRce/OvQ3YFtcCgDH460C9Hwrc1+vQP9ULYa421fZ/4bdpXNcJLgZLMrihURdCkA0bSC5e7C9zsEgYfw2xyr59YmjZSFjy80nGxUmbnn6aXLjQSvf75BMhe9m8WSzIffuYlyfGXnm5MsDWrOHTT6vySgdi9246mF9yc21t2rfPk+jFbezVhSHzUhiEGt8UMcvF4NvUxgaD8JtDg0F4iVBZWcmqqiqS5F//+lfOnDmT3/ve91hYWMisrCyOHDmSJDllyhT+85//5IULFzhw4ECeO3eOMTEx/M1vfkOSfPLJJ7m9FgnOniyjqZfwwmzQE6S+3OHcnuKcCDkMxZ3W5K4/twkFvMuj5ZCL2EzDKGrqyD4nBDLrZDLQlllCKrNZpCEmcj7HcQlncqrxGg5jLGdyKo8AYghmVog3L0kMtKjyE+IR3SzX0yi31HgaDUNonDUh04Q3hmxjpbTTTfpiJkq29tsnydhMS3w7BIMmkGC0vscRRQXEBm85iBqJKvztVM9zOLYFMSxDQV0nkKGSxpA1X3dt/8FcibHtbqMf4VCQfnSXDQbMVt47d/3ak+dhICBJedXURKszD4qHzfY8IVUMMfdzicVqkSfB0gXU6MoU4/3qyhT25zZGcxNHci2ncibbMosdmcYXOYNHAEP+NI5LjMGn6zTapZotdY01dknnAojx6muvXGaFZXTEeBvUpLVgY4y2eOeCkqNsAOMS0xkS8U9dYfT83JIRdfDYByS2CcIuXOtz1MLT6F7Eqo/j+nIiqMfPofdgobychmClokJIYNyMmIsXCwmo33EK8+c79x04QMsK273bUqpPThaS0OxsoyHI8nIRmKdlL5IU9lH7NWnLMibGaQTbCGbc9nJ5OZ00ooHgKlNRIc11X3MDvhk0GITfHBpyCC8RwsLC0KiRdGdJSQm6deuGsLAwXHvttbjppptQWFgIANi9ezeGDRuGxo0b484770RKSgq2b9+O4cOHAwAeeughfPnll3Vuh2+ukJEE3D9Jcr8C5mm8AkOqYLZpooKV8pGEgZK39JzKl7kNyF3bVcomSjnfRpVjtBI4uLU/AGDP3GhEtioBegPI9eF6HIXvT0DzyDIgEuiHnUAuUFUZBvS+gMH4HC3PnkLnDpno3mMv+v5gJ/qPjkc7nMSO/cMw6f4/oAphCEMVKtAEObgRLVGK7yIZdyIR0++aiw84FYOxHaM7r8F3kImxfZfjTiTi7qa7gEgCrYAqhKF5ZBnWffkjFOA6HMItAIC2Q4+iemULtKk6ji5t/g3kCpmN73W5rmZNy5D9XHf4MiikL38C0ApoUnDG9JVvDHDwlf6S//OBkEuwcziOTLtNcju3Sj8CkttnJ3fxJVrECb77XMQvqv5zUa3BERASIJ27qcppsg97LqIdtNJI4Buk7pntHOzhzNMBpO1e8D3lT3Tim+uf28bRKk/UTX6hj1EpHL4XnNsDkcb4nvPPLcLKCM+ydcWVHtu+tyT/1zdJvvvGqH60kXX4HpY/AMBy2/Y+rrqeAny3W7/5EoCVzvxi3xLb73w4iJB870t59KPsO16OrIwesi1f7pvvWSnz+QujULqyrZAhjVTPRz6w9kfjgesuYNOW0fDtl7xkXwZx5NPb0CqsCF2QiiMbb0MPpKEVirCr6m4cQye0wmncgQTM6TMDCzkDp9EKI/Ax/n78JwhrLHm/288Ohu9nQPhDZ4QE5iH1TOXL2AVU3rPKWfS9AlwYeI2M6XzAdxeAleHy/WPVl/lWjpruc98giyim+okW8H0q11z4RAeUPtHW9CMA+O6R3Eqd1+p7UI7X/csJ1n3yZV0w7fI9qLbNsZ2/p//Y8IJ5v6v3hP2ZAPyJhBzHBiCY4t0Btuuc0UHO7aavWnqc4y3vvFev/ElzjO6jMarsr9XvtYDvO0DUnwMf64UrPa5DQWkpgMQgbHBBUFXl/G0nSCnteZffec6dA2bNAs73lxv5l78AYWtWYeBAAAcPAn/+M4qLgYnX/AMP9jtlCGOwZQuapu4FfvITlJYCk+9NAbKyJKfu0CH0zNuKj+KuBeLjgc8+w7nrO6O4ohlw7Bi++10A//43UFGBxo2BC42a4oc/lPaM7ZKI+1t/DQB4/LsHgY8+QlKSyrfr109yH8PC0FI/X1lZWJaiXm4LFqB33AIAkr5YXAw0XbcWG/PvAM6eRXGxIn756COrn6HyBO9QLz9FvBMeDlRWAg8+6OpHRVJjoHIv3X0NSE6lG165gaFCE+bovMbLCvd1XmrU8fluwGXAlbZIryZ8/fXXHDBgAG+55RZmZmZy9OjRZt+QIUN4/vx53nXXXWbbb37zG27cuJFPPfUUv/76a5LkP//5T06bNi3gOcrLy1lcXGz+jh07FnT1BG/SqW9n16KzrRrbdQpJ75Axx367zuA8Kx8F2ecsL5lNQ687k4w3DfHiIcRCJSy93Fqljyo/wc48yAGMMyvvHZnG4Ywh1ol3YTwXye/N4hEYxlhGcxMn8B2+yBl8jEvJJ4SCXnsLH+NS9uc2CTFLkZVzJAh1PdKrJZxqMR15K22ZJd7LFPEwtK7MFs/IQhodL7ym6opXns7XaLQUkSL9qr0X2EB/nT97Hs4a69MrRwuZFQH1IP3KLnV+kq57v5JOAXK3hpw9fyeGF6UXiBkMqENIqv6bHbp3QItv17od6dXEo3VbcbzcY7umcR0ofxcL1XP7S+/9fuX12FTacW4dQkfZ6c56jRbfPPmOzSqsWt07e+4tKR7D1pXZUs9K9T37nNyHFEu3s1FuqXjxk+R9EJ5fLNEES8UDrnU/x3IZOQ4czRUmfHQA42RcKW+lft7HcYm8Z1KVF90uHZFihd46IhtmyHh0jBn1nrK/Qx398xpr1CEk5X2BRz226/emx7Pvpe9H2ryeC7z3B4O9jF0n0Ks+exvxiH8bQ3nm8Lx334UCLx3CgGUH1s9xXRNCzTWrTU6aXQ+QpF8O4aZNSpJhjfxD0h67l9WzvWGD8vqR5L59Uld6ugkzLCwk+eGH/OQT5ZVTuhGffaakJt5+W7yE27aRb7/NoiIl15CbKwfv2yeN3LSJ/N3vSFpeyvR0qfPAAfKdd+gMZS0tZXq6fH37bWtzSYl/yGdCAskDB7xDI21hryH1q4dGocbl0ht0w9HOIO0JBaGEixYVuWQ7LhOKiho8hN8kGgzCy4BVq1bxqaee4n333We23X333STJwYMHmzCVyZMn86uvvuILL7zArVu3kiTXrFnD3//+9wHr/u1vf0sAfn/BBovnZENPoPQE8TV65mmY364JPZbT0sByhTU6JlS2EEN3TtxQrrdCMFW5AYwjkiQEcjLncCTXsj+3MaKogP25TQxBFY5mF5Mfy2Wcw8kmt+gxLuUUznIYhCO5lo9xqUwW7aQqiowGGySsTOcU9eZu4jUhs9G6h+aYeGXM2q7VK6zRMeEMYGRjuTLQghhEeF5NVj3IKDSG0flfz01ME7DuIHUGPCZEApOaQkQd9yHAhBZJlJDEePrnFtUy3A5TLu4fzOUa23UZ16R6LmrINQ1mQOOXzgk7MivE4LONaW202MlM7AZqeH6xGF2qHj1+sEaeQR1SSsqzpvN2NfpyB7FB8gCjyk8woqiA0/gKJ3I+I0vzjJZgfhg4lssMwVNHpsm4Sa8mUmlyCMdzkRXy6pF7hwTpE2RWiDGZIO+dzjwoYem2PFbMcy6G4GV1vvRqizBHLXiE5xd7L+R4GIkmlNNjgQfz6JkXfNEkMPYFQLdxpxfvgizcfBth7++raVyHBI8cQg33pP7DDwOXtxtPdmPCz5ixxYWaiFMtDB8TI3mBpVaed14eyWXLOGUKySNHyE2b+MUXynjZuVMM0aQklpSo9m7bJuGj+flCNLN5MxkTw4oKD4IcL8ac5GTJW9y3j/zkE0euYH6+x/V7JQbaY1+D9K+pMwDqkqd4OfFta09t0GAQfnNoCBm9RKioqDDfo6KiEBkZicrKShQVFeHYsWNo3Vp0p+666y7ExcWhsrISiYmJuO222zB48GBs3iw85Bs3bsSQIUM8zwEA06ZNQ3Fxsfk7duyYXxm7BAEgYTg69M/Qn49Qn0MUNfxDAJbajhmtyr8gx/C3rpN0AbA0Ar4MWmGNOpQpU/3+AMBSW4ih3q70DnNwA7ZjGB7GP4DMcDQrLsTuT4cCEUBkixIseOVFlKE59mQMQWMVEtYMZejd4ytUoCnOoRnOoylycIORm/jvyX/GH05OQhdkIh/XoSVKcDuSUIUwlKE5jqETVuAXQBfAt0v0xQaN+Bxrsx4H0oEdG4chp/gGAEAy7gIygfi9DyJHaRT6VkGkOIZAKOkzJbTM9ypwYcM1ojv4rgplTARyP1ChtH+yrt8PHSWES4dLmdCyabbwrXR1fBe1z6VnCABbMMp8940D8nCT5+l80+CQMeBMFR4XAF7hnV5yFF6hqfo5AqznwxGWqsO+Xof1fNhDFD9V29Olz906gm5tMq9+cZT/Y/D9XvgmxnYo49oN3ziAv0dQ7Tjfg/7X7BsJSyrily6pgvRw4GaXxlumfBSEdZDj3xI5Ad8W0QSsaHMNyhe2Bm6Wd8+R128T7dKxwKlPb0LWK7cC6UqDNB0oXNcBKXvvwvfxIQAgBzei44jDSMLtKCttjvLM1njjg//FZjyAh1vEogqNEfPUTzCxcgXWHn8UtyMJ/x/+hiaoQNfH9wPpPmAxEIsfoapdCyw//jNE3Fwo+qvp6poPua4nU8KfOQJAObB7yVBkvXor+AOX/M7NcIxxvqEkdjb4wIlq3P5W/iraXCN94BovfANG3sP3ivQ9f692dpF9OjwUkDGh389Go1S1+2I0/RxSLumufSqE1P2ed8uShArfz+T5dGx7FSY8HnC+L+zhow45iRrCY7WkjTtcNRR8W8d1SFi1Cujd22+z1r2LinJuHzwYiP23s3xBgXw+q57X4mIAfawYcyO5cFbkULDcijvu2lVOVtDrHmzbBuDAAXxc/TCQkGDCI9tecx4YNAj//d/qoMJC3JPwR7QsOoZTXe8GrrkG52/ti8iMvYj623wU94nGtiMdgKQk4Gc/A86cAbZvR3g48OtfA199BZw6BWDLFuAhifmOj7ddkO6PPn2AhyV+/uRJAMnJaNMGjv76+GMA3bsjNtYZdllQahMG9OhfO9q0cf7eaEu1+eILpRV48GDQOjSMZuJlgpEMuQzQz5HGxYTCNuAK40pbpFcLdu3axXvuuYf33nsvH3roIebk5HDr1q0cNGgQBw8ezCQVlpGTk8MHHniAgwYN4vvvv0+SvHDhAidMmMDo6Gg+++yztTpvnejpXSQAXsQljhArFUrpJuswK+w61FF5jbDURrSgPDiaBKYtsyRUbJ2EbY3nIlNXeH4xo8pPMKr8hAnlbMssYrOEnGpvwXgu4jDGmu+PcSkXcTx5Kzid0ziHkzmB73AS53Imp0o42gahzu/MgxzELezPbRLiuYCWfMQ6xYxoYyLVK+Y6/EyjUW6pk0RjscvDmqQ8BvYwzQXqz84k6vauBvG8heyV0wyOm53eo2DkD8HCv2oiKfGq13GNav/lZjINBXXxEF6JsV3XVVETKhyENMTticUv6QjvdoQSv2Z5jexeJcymYRXVYd/mPZB9TsKMlyvvbno1EWexjg5gHLFSxn97Zhhm3rFcxoiiAo7kWjbKLeUyjuUcTia7g6O4mqO5wrw/RnItsZkmpLsnE2UMPy/PWV/uIDIrhK04s8LhXRvK9dI+F2lSf24L3GcBvPdeHmpdNmCY78vennO/MG13ePkl9N6Ze1qH6ICAdeqQ4ousE695e0MDeVM1ruZxXSe4qUGTnCxi2otoJ5/R38vLVajo7t3GU1ZURPHcqe9FRSTz8rhzJ8m//IV/+xvJPXsYGyv1HDhA8rPPJLQwLU3q/uwzqbe6WsJHjxyRdm3bJi7J5GRyzRphBt2wgenpKsx0xgwyKUlYR48eJSsqhORlsfXPJynpmwvRvKRw3ZcGONHgIfzm0GAQ1nPYB4vDINksExI3k6T9Hy3WuELDvAzD6bYJjofRgOxzxEIr16dRbqmEXqWoSY3KzdMSE1pPDJkVYvTFqHa8KfmA/bmNrSuzOZ6L2JFpHMQtHMA4mQBmVnAk17I9MziKqzmWyziAcRIm+iS4iOM5jks4lssYzU0cy2UcxyXsz20m3HQYY2ViOp2O3MZB3MKJnM9GuaUm5y88v9hQ4EcUFTjYA3UOlfk9W13vbCs0qycTneF4cc5JHWZLyJO+T3jetX+GNXHEeO8JIdape7SBNYcO2if0rjBCe36TDt/1NPRqQcXvyVDpkYuoJ5C1yRkyx9ryqfwm0F6TyvH14x+MvY2tK7Nr1v2zhzUuoKUZGCgvbI31vODHUl6zB2O67fjnrWfF3b92CQykWgsimEcjwaLHfFT5CTlnitQzlsvMc9aZB8WwS5VFmK5M4TS+IjmDP7J0BiNL8xhRVMBRXM1objJGXXi+9e7ryUQrh/FNuTaTu2hf5NpphXzjIXkPdGeS/F7jvFY84frtYtvEZJsxFCSP0PM+PGQ7Vn8GOd4v1zfERaIa22HPZa4N02eQ3GL3+A9Vx9avnlByI2fXv3HtJZHghj3U78yZmnMFY2MlepM00oBOaGHATz6xjKmFzpeLgyU0L4/b9DrJyy/zzTclxPTNN2lZhQcOkEuXkosXS25emnAFfP45JVmvrEwafuQIly4luW+fGIfV1dLGnTvJzEwxMMvKpG3JyWIoqU569FHyxRdVO9asIZ94gty0iTk5pEkcVFUVFVHaNGuW2R4T4xE2mZrqDPt0594dOOAfdhoi8vNrV/5y4XK04VIZ3aG07ZNP6se4vlrQYBDWc4QyWLTRZX675A4cOoHau5RKK0fQVd4tO6HLmAmmmjDp/ECH7IJdBDvVSQXflSmOutszgwMYxxc5g8MZw0mcS5LGQzCFszid08j/EQp6LUY/iXM5jLFGkkJ7HLsziV2ZwnFc4nct2qPpyJOKc2rfYaGNol5NdjoyzTtPSW3THgzS1j8BpBu8vAbmfOr/OJb69zNpyU6EqvfnOK+Xl6OGejxznGopSRGqzuKlRn34B1NTG0PVpatJWoSkn6fMXbdb+1Av9pjfyoPcujKbSBIDT4+r1pXZRJztOVY6pCO5lqO4mh2ZJjl/aoGoLbPYnUkSOfD/JGdwGceyMw9yIucTS2kWeUgrX3EA4+RcanxEFBWY95Zuj45GiCgqINKrOYXWhNFxfdnngvZvqLm5ZOj3qcZ6asjF9TymFobdN4Ha6Ib65bCH8F67Gsb1Nwm/FLoaJBliY125iTZBelIUH/bto+QB5uayslK2r1hB8QTqBMLKSnLfPrFDjx4VI/ftt8WTmJkpBymBwaQkGhkMkn5WxE7b/8ANG0IgRPmWeePqovcXVE7kKsS3acxc7WjIIbyK4PNgvva9JXlcJs/vdZU3+L5VhrepnLdnATRW23pYsgWIV5T3kySXJgkDrfqPlwMAInoXmmMRD9yCvfi6uB8A4GDG7eiFPfCtAsIjKoT6PusC0Jj4urgfumE/+mEniqpaYe/xfvC9IvlG16EAbVCAN08+j1YowkaMwCP4O8aEfYReOIBOOIaZ0W/gldenYRUeRxNUoAqNkYfr0RhVRpIirHEVytAMhw/1xZH9t+Hvh36BNlXH4fsTsPfVgfAdL0dY4yr4si6gKL8VWp3PNddRnd/Cyj9qbJM/6C1tzE7sDvRWVPFKhgOwct2qd7YAb5Pvbe8/KvuUdINdpkHfJ9+rzryZC69dY+6HbpPJGbPlT5S0EKp7DnXm44SdPIsaEW/R2tu3BYPOcXJsCyRJMcdzc9DcN8fxWzy2TbLq9U1zfgasR1H611f45qhctues58s3zjmWASuP0vcqgOke9xaSx6mlYfxkaiKsnDvfcyJtAqh84q0AIgj0uyDyKqo8ABQu7oC2fY8ia++taIrz8B0CCnPbIKJfIS7kynMcHlGBMjTDMXTCund/hKKzrZCGW4DGVVi3/0fogUN4Eoux7K6n8bNXF+EWpGHCyfeR9cGtuB556D8hHn/f+AsU4Vr0wh4UVbXCDTiC3a8MRWFcB4SPOgNEAOXTW8tznXUBTXAee7PuwPK1krxaHt8amO7DvC+nWdIQH0jOr+9LoHuHQ0Cc5EP6Nkr/mvzXn0turu9HcEj3GLmUL2Fke3xb5D7Z83W95H7c0i5eeXP2XFy/4wPk2fElwHdP4OOCQV8P4J8rDMh1OPIBnwreFkD+7wDeucZ+ZV3X68jrbACqqgLnna1b58xns+P0afXlo48wSqWcl5QA2LsXpT1EbkGrDOg6Pv4Y2LULGDJEcuNw8iRw/DhOd+yD4iZtTR1duwJ9bjkvuX+HDyMlBcC//oVxpe8B5eUo6XcPqpq3BMrK8P6ePnjmpvXAmjVISgI4+Vk0+92rQF4evv4aQHk5/vlPoC/2omrAIJSUyHWdbtQGSEzE6dPSvq5dARySl1V1NRAV97FnDltxMaTeRo1Mv8XGevRhEIkFnZ9ZV3i1y53rGQoiI2338TLgcuczNuBbjCttkTbg4uAnYG0L08Fs+uVt+XkHdd7PFBUqpT1R6dXi3QoQMop5/iFAmKE8YgkSghXNTSaU1N42ZJ9jR6YZrx1WiqeudWU2R3OF5Py8LOyekzmHnXmQUziL47mIAxjH8VzEdziBHCKewSmcxbFcxtFcYWQpsJmcxLlGmmI0V7B1ZbbkE6bK+XSYWEemEWtoQtwMA6s9vDZGeUHVyrW5pjfFM+YIx9S5lW7Pi87bWW7dH1OHnW0zCCukKZNe7cz18vLYqf423kPN9Kip7j3CzTzDUp/3DmNzhzFeCoHt2jIp+gmqe4W5akbHzArix/VjxTFYG+0MlW7pAFPGzojr1SdBFsr1vcZr6r2gQxk3WJ4a/by1Z4a8C+aReNR53t7cTWSfY39ukzGmzqkZgpFeza5MkZy+7HMcxdV8mvPI7hImqj36I7mWSBLPXnh+sRUSukadN85qV3cmmevvyhRGluZJHuHztnEwRfoNO6Vv8ICMScy2+iqQ9zqQ7Ivj3fg8/UJH7SGlpPd985P+8QiVDCYT8k0gWB4wfsyLkqcJet7X6Bcu60Z9H9ehSBxssL3nvbxLblF4O9zldTjkmTO0wiVtHj/jiVq82NG46dNJZmcLwahNbuLoUZXvV1hIxsVJ+OeRI+IpTEtjYaGq5osvyCNHpP6VK8lNmyQMUcemLlxIPvccmZNj8iBN27OzeeQI+Ze/qLo++8ykStqvr6iIZEyM5VBUbKhexKIkQ/Ic6v6qi1evAd4IxdtZH8b11YIGg7Cew88grCGnJFDoEcarf+j2PESVV6bDnrBZTaCSVFjVBjo1CNfIhAwvK32y9GrJHdL7U2Sipo3GjkxjW2axJxMZVX6CAxjHrkzhcMaYsFBtxE3gOxzOGE7nNC7hOHI4+A4ncCpnmvAzrUc4jLEiT5EiIakT+A6RZIWuDuIWYyxpshpSJoztmWGFysbIdbRnhlx3jLp+ZYRgpTUxxjq1T5FaGKPvxy7DcrI1iSU9Jo5rvCedOtco0ITMnC8EY9LvWFVnoLAsPOE9OTX7Q5gEYor/hNexfzqJ6Lq139RxleYauWHXp8MDwevBQBL3urbNkPcElvvvNzmrQQhM/HLo4uT+RRQVSN2baUiV2jODWCeLO9gsk/q2zGJf7mB/buNIrmV3JnEQt3AaXyGHgk9zHqO5iW2Zxd7cbQzBqPIT7MoUdmWKhIcuUO+SNbZ3zyh5zhBPQyaDDXRKLiymM+fXLo3zmuqbJ9RnAv0WviJL85wLQPo9qQ1p2/jV3x05uo/43zcMZI15oo7y052fIR3zsnof1WKMmWu7N/i57NfkuNYAYzIYwVVdUd/HdW1QUeFvmOicRJP3Zk9SVIWDyQ+4J+clJST37JEUvdRUyetTVl16utSfkECJCf3f/yXT07l9u0SEsqJCLLbdu8ncXDEU09Ikt+/IEdmXlibfjxwhCwvFsCssJJ9+mnv2UHQIVVXGYE1OtvTvcnMd4aRFReqak5JYVORv/BUVWfUkJHjnsHkZjEGNlhqkKS5WE/Dbim/SKK4P4/pqQYNBWM9RY67RvJon7FjoP0nQYtd6EtAot9RbnHk5DamMnkRGFBUY8WeHgL0ywgYwToSn06vNBHQ8F7EnE9mf2xjNTezLHezLHcage4xLOZ6LOIMvkv8DLuE4juciTuR8tq7MZntmcDwXiVcilea7YTVdrgxBV76k8RBOFgPVcW3xVv6UPSfJUSZBTTx3KoPXNllGKp2kMjOsiTZS6MlGiBnW/fIkRfHyGrgmahfDRuggtQlh0mYM22AGxGx/I8KxX09ug3gfArXJ0XcvB2+zIcvZ8u3/B+O30KONdnvu3njnMXbheMd2D0MfT9LJBGsnFck+Jws69mchRZ5LxFllzbOsiX3s+9SiSltmmfeB1uTE8+I9HMZYRhQVcCyXcSanklPBaXxFyKZSRFcQqUJA05c7zMIO1on3T49NTFd/m5UhN53GQ4hHaXQHzbXEWM8JFktbG+WWiqFnI9NxfHp44B3XbhuX9mPxvHWfMF4ZnG6ylV9an8F0OUMRgg8Ec47J3tsvBpeynSGf00VuhXvrx8QxlDZezGS7Jo/LvHkensg1a4zxZ4cxvDZvJhdJ/q2xMXfulAL79llW5syZUs+ZM+QXX7CsTByO5eW0cgoXLZKcwrIylpWJV3HKFIoXMi6OBw7Y2vf//p/Tc5eURB49ysxM1Uc5OY72OjydSUmO1ENHHbTK1eSVtfenvi/uY/T2zSHmxLvvUSie4UC4mGPrC+rDuL5a0GAQ1nN4DZbI0ryaBcE9WOWwlM6Vbz052qwmM+OtiZ6mo8dCmexjszXpQpwYUx2ZJp7EBCF20CyC4fnFxAIaSngdWhaeX0yk0ghPj+YKIyg/kmtl0vh9cAZf5HRO4wDGcTRXkBRJCS1gPZwxHMtlYnTGyMSydWW2MeqQQCNsPYBxMtldrCa962iF0b5Mi8Z/OWUVXHvi4q1y4fnFcv1LadhLHX2tQkIxRdWfSouR0R12O8U52fGb+NTCixCsvMOLoe+zO5xYT3ZrMcHDE6ovA3iqg3oa7w28z5QJFuqoQ5LHe+yzPdf14R9MSGRRj9ARRocnnPcQU9Q41R5+1zsBT6r9Hl5GzFZe/pXOZ1DLwujFlKjyEzL+X1NSD6/J+NdsoVpupnVlNqO5yXgFNfNoTyZyMueQQ8GZnCrls8/JX2aFLESlV8u7ZIOEmyK9WtqYWWGJyStDpyPTZKFJe+beVGPSbrDpfRtoohawgNbihjsUWvWxnWDKr79sIaBebM1m3/N0etAGqk/X4g/muep8Ur1/o4PU/QT9WUi1cbrUtu1lj/eKx4JOQO+ePeIhQAgtScMaHCjqIRj0uTHF6i/3tbvDZ6+Wce0Fu+dKGwEBOWCSk/nZZ97ewPx8ixzG7kD87DOLxXTFCrH1SkpIvv02N2xQkaSFhYyJkTLLlsnvL74QO3LnTnW+9HQaq66iguXl6tjdu8UT+PnnVuM/+0zKL1smRqNmQI2Lk685OcZwy8ykNGrSJJLqXElJhtGUdBrSsbHkk086vYB+hvaBAyTJd94J0I/kRZPQXCpPWijC8t90KOv/+38XWYHyrta0iFEfxvXVggaDsJ7Dz5OgDZh1NqNjMoPqkmn4rfR6hT7pSfds+gEbLC0vJMgEqj0zjHHQlzvEsIq36RGulElee2YwsjSPvbmbE/iOyRWcyamcwRclZ/BHMmkcz0UczhiO5yJ2ZYrkCirNMS0xgXXqfOvE8IzmJjFAtZGzjlb+32IrfNUevtmdSc6J5KNy/VjoMgynKCP4l9bEClOUh0JPbBbSGRqq22HzWJp9k21GWrAwy9eck08z8ffI9/M71p7zNN5jIlnDamegc9TWO+CQS7iI/Ci7/ETQco/Wj38wDjkZu1dQL1boib4rF82ej4rp0qdmQr3BmszjCdvzoifuKep5tt+TydY97c9tRksUU6T+9swQeZU3KYZYCk04uNb3HMXVnMB3GJ5fbKRlormJT3OeLPIMBydzDsdyGbsziUO53oz/zjzI9swwYaaNckuNJ98wl8bJu6Yts+T9Mt1qc8Aw6EetiABH/9rGttmm+tgR7aDH52yb8aIX1qZQjGR9j8a7xlsIxhEWeperKUQ4aJ0e72zPch5ezIBlJ/u303GtL1vl7L9DqttuOHsZrI/SER1R38a1HS5nlzFWgqE2kgJrvBYptAFGMTgSEkguWmQMC60qsWcPjXTE735HsrLSKE18+CHJ2Fhpbm6u5AGWlpKVlTLRr6gQT+OZM2RZGZOSJKT088/VJZaXMy9PjNOKCtd15eXxD3+wtuXn09I8sLXdDrvUhj7WvV1DEZk6YJfs8Orfi5VxaMg/dCKU/qgP4/pqQYNBWM/hmDiqlXM3guk/2YlSHNvXeWxTk0m3NANinKLOxtu3UyZXQ7lecojirP26jkHcwvbM4HDGMKKogK0rs9mTiUY24kXOkJzBZyRncCTX8jEu5QS+wymcxce4lMMZY3KRtFbZcMaIQZdq5Q52ZxKxRgxErTVIWp6N1pXZjpBDP4/pBuvTGNvZ50w+lv5NWoZJsFBJv/5NYM16cxcRDmrqcIddzmBwr0YNoZwOj6a9vwJMxv2OqcGICxVe7fQyuOvDPxjHuA7kCbChNhpvmiDJ/Fae/WGMtUIpVVgl3rQZOvNo5QXPs54jncNnf2cMYJzUsUDGUWRpHsPzi9mRaWxdmc1ZnCIEMuNkkUdrfWrvYWRpnjHYdKgpqd5X6p7qsdWeGRxGy4VicgSXS5uw3P/ZwAY6JHDcfUEGMEJ0eLNHCKmD0Gupx/5aGENecIytIOO1xnqW11zGlA3h2SPpCHW/2POG+iy7z1ffxvXlNg60V8nuCczPV5Nwu1ts3z6eOSOENVoCgrR5bmwNzc+neM1mzbJ0+nRs6ObNklt44IAcW1lpwkdZUSFEM9u2GUvM4Rn68ENLckJ5BUtKKEL0bqxeLdeUlORn1AXUdrTl+nl527TXNRRPXAO+WdSHcX21oMEgrOcIdbCYFe0AEwksUB4Cm2cIb9JMtOyi7KSEhJHKiFHHYLmV26PDytzQ+yfwHSJeGECHcr14GTZLaOloruBkzuEUzuIcTia/LzmDM/giR3ItJ/AdDmOsEbR+kTNkArpZJqya1bAzD1rhZ2ryOJbLpK2ZFdJGu2HiYbw5Qmvj6Qj3dJSLsT4deYT242sxEfM6PqTya2RiGupEzhxXm5V7j/sasKxX/lqQa6ppoot4f4M2VHRkGjGjfvyDqW0ba9MnOseODHB/1HNqWDkzKwwDL+n9/LdnBjvzIKdyplnsQRyNJ7Avd5h8365MkVzg7wiBzNOcx6jyExzGWCu3eKHKIcysMIYiqRZtNst7g5R3j8MQsz2bgTQANTGU/Z3mDkX2MiKDoa6LGm6jxn4//ELPaxkuHvS8ITwvgViD3c9MXdsZikZmbXA1juvaeKTy8mjYNINZNtoL9uGHYuvpol6HaA/hgQOG8JOMieG+feQjj4jtlpxMidGMi2NFhUSG8sAB8RSq8NHKSnWCAwdEpzAtjbGxSuBenzs52bCkuq871H4wbVTw8gJ+2/BtELD/NqM+jOurBQ06hFcRBuNzv21tqo4DANo+ozTwxlr7fPvV51aAvxI9QqMlCPn++apR8H0MlC5uC9+fAF8GAQBhqJL67gDG3f8X+f5TIAO34VxUaxQ1bY/xt72HV/A/Rh/xfqxDGCpRntka7ydOwoQhf8YA7EIObsC9iMPI+z/Eo1iDJNyO7RiMZjiHF3+4AL/7dDIOoQfCUIWWKEEaeiCp6nY8jE8wot1GxOFehKEKbe8/iqHdNqId8nAM3VFwtg3YIQJjO6wBGgPX4yjWbhmP/4s/oGPnTBTHt0ejB5w6fUZbTaHnr/YAAPrgK9HRakzRcfyTrR/fVxqCh5Tm493WPv7K2Z9u+L4EfJ/6b/c63rcqcDlTfqych3fUXNau78c3ArRtrf92ravo21pz27z0wxx94t43NvA+QLTMODF4mUA4hu7gb+t27LcBwZ4TVKoyAfTH3NDag3bdyuuh3hE/ld9a2xIbwnECXdGp3TEAQMchh9EFqeiFPbgH/4RvI3ATjiGn4EbM3TodXcL+jW7YD1QCVaIEii74N5a8NRl3h+3Cf+Ft/PYnv8OrR15EF2TiAHqhTdMC5KEdqtAY47stRu9nvkIVwjC28yqUb2iN9Xt/iD74CoWpHYCbL2BT4mh5f+nrXuXU3PS9qzQA1fjyLbG0FVEJYINcXxekiq5jX//+5K/9+81Lkw8I/kwHRaWrHtt4cdfJZ1Qbtnprc9YGNY0h336AEwIc6x7T7mt4JkCdrufX3ecOXdYltu9zRX/Tvc/3qvXe8T3rfc76jjZtQi/bpAmAe5Tw5LXXBtSTG600HseMER28a69Vh2R+Daxdi3e1TuQ//oFjx4DKSuD664Exdx4T8b6bbkKfyH9j+nSgT/tT6H34I+ztNAqH2g9FeMVZdOwIZDTpKcJ/TZqg1NcSu3cDbHUt0LUrkgs7IPFMd4zq8DWm3rkVOHsW114LlHbpjcmTAXz0kVxLYqJoJC5fjjbVp6RNKSnmOkpLYTQINcbkSeNLSuR3u3ah99+VQm3ucQMacDnRYBBeRdiOYX7bCtM7ABAxZQBoefaU2acn9o5JiP37rwE+DiATwEMA0gF28wEA9h4aaIyif+Fe+N4CfLvk9y3Yiz74Cknoh+0YjNFD/g4A+PzjUeiFA8BioOsd+1GKltiOwWiMKiTiDtyIHGzECJxHEzyPNzHrrpn4nw9fwQnciCK0wiH0wHk0QRma4+6wXUjC7TiGTjiKTjiGTjiV0QlbX3kI3ZCOsJNn0aeFiMyu/XI8ut6xH6eW3ASkA+/gv5G9tTuQCVRntoBvFdALe9Coy1lUtLnGGDq+ucDBF/oDAI6d7yQb030yCeliM4gylRh4Y0o/rHIaS4Bs4+Py3WF0pqv+1eU8hKsBEX7WxwNOsWvAeT4vo8rTsKtBGJ5DnG3z229/Vh4PXA5Qk7ovPbYHut4g4tW+V4Kf62qFEaNX128XNOczykjIlN9dkCpC9uNETN03F7gXG2Tnzep4fT/Ub/2OAIC7sRW+ucrIUnVmvXor7sc65Jy8EVlf3oqDe/sjBzcCmcDurMG4sOEa4OZyJCIaR1bdBtxajk44hu0YjG1V30P0r/+JO5CAX/dchLdWPI2/4f/Dm1XPowzN0AOHkPLCXcjBjcjBDTiPJsjBjVg7bTwGPL4VyARyqm4EIgg8H46xdyxH/9viwRFyzZGjTqGqXQsgXQTm+Ywak4vV9WVaRjButq45E7eCf3T2s+9TKe9lZHBqDTdJ1/FWaOX4RxFz941Txy0JXh6AvIddY9errb4fhdYGz3bdFlo53yv+hnMgcXr9/AY850u27xPluQWkzzlarsc3xzJm+VvrvcP5obX3aoYWOf9YGc9xcQEKxsbirbcAHDwov999F4mJADp2BBo3xjPXyT+Lkod+hN4ntyA7G2gTcRbo1AnIywM6dkT88e/gjuYHgeuuw79ajUHf1sfQpQtwKLsFwrdvRbfMLUD37jjduhsi572GQddnIDsbKC5vispK4I6kJViWcjs+LhoKfP45iouByKd/AgB46+gYtGwJlNxyB/7yFwDjx+N047aIjQXQu7cYgtOmgQTQo4f9svBxe1mNaNnS/7K1mHtBQZ2611FHbXHiRN3PeSVwOYXvG/AtxpV2UTbg4uDlTscClTujCSR0Qv86V0iSznvzyr2yhzrOoAm9NGFjs6V+Q+UfR4dYtQ7ndOT8ZFawI9M4iFv4GJdKiOpKkYh4kTM4nxM5lTM5lTPJG8EVHM3+3MbJnMNhjOUAxhlyidaV2cTLVj7jeC7iKK425DQDGCeEMets+oJJEpKqcw2RIKGSSK8WFr+Flpg1qcLRNGHEStWvAcgWHBT9AXI5yYvLIwqJLMaV94SlVhhm0Jy+UYHPgSk15weZsgFIZWrKfQyV8OJSoD6EoNQ6ZHRN8HBwUo1/RTQTsB7FFmzYOXUodILte4q8UxwkSUnW+NdEMIO4hSO51oR/v8MJPNsCnM5pRmO0I9MM0QxpPYfh+cXyzkmRevFj1Z7sc0ZAHstpyb7o/F5NqvWkem/ZWVj1++6XtIh0NGNpLcOQ8UiAcNuX6S/t4Cb+sbHgauZMo+E32/94x7EBmHi9hO5JEncGrsuUqUMoe21hSH6CvEfsJDKe+3UfBXjHXI3jOtQ8w5rKxcSoMoqsxiFXoJg0z5xR3+3yEzk5huL0k08UUUthoeT75eSwsFCkACsqSB49KlXFxpJ5eTxwQNhHSYpOof28S5eKuvysWdK49HQyKUnYRvftI/PyJJVQy0ioz8JCkgkJzvBWTTCzb5/ZrllZr9ZwzP+kXMf6MK6vFjQYhPUcngZhitDDG+KTKc5JBl5TRpA9fy7J/x8tltomTDvpIGHQGmDtmWHE57VxFp4vRBhYKce1rszmOC4hlkoOH5YqpkL1Hu/Mg4ZNdBankMPAqZxpDMvRXMGeTOQEvsPuTGI0N4nwfGaFIXloXZkt7UilMfw0eUxv7paySVb/4HlaAte2vnBr+nlRzfuRsrgmOQ4SDBfjXiBxZ4eeXrAJ4RNWHUZc28uI06ywS12fmvkwRDbQS0FiEyowm37admZfLUg08KT/8WZfPWQZ1bAv8OB5OqUEYugvK2Ez/swzY1+40IZfKh15f9hAIY1RhFP6WenLHSRtLKPKIIoqP2HqwTz1fllIIzMRzU0cxyXkcCGGiuYmYh45kfMZnl/M8PxiRnOTLNpspiO3DGuEFEq3r3VltpNcZbYaV7bc50a5pZYB8gi99Tw18+pC1d7F6h33iH9ZL+AR1T9BFjIcbK1PBjbaPI+tQ74gfkk/5k2v943jGXgySH3B3kPuhSf9/pwSvE6S3rI8Oz0MZw8DMdiiWH0d14ZRVBlmbmKUDR4ERiLmFwR5eU6jQVuMn3xC5ucLWafSFtTEnfPnqzYoytP580lOmSJ5eZ99ZohZtm+niO7t3CmGYXk5t29XihIffijFysrI2FixLQsLyRUrnEbrgQPcudNKeTxzhk4hv337/HQRWVZm2hxQEH6h/8Dx7L8AqAvRT22Ms5okFi7FOeojgukp1odxfbWgwSCs5wg2WAw7YKqa2Cl2TOyUyaTd2MEai8adtCYkmG6biK60DEG/CftOmZQ1yi1lNDcZ/cCOTDPagtrDOIyxRGYFo7mJkzmHMzmVUziLazmSHAbO4hRO5Uz25m5O5Ux25kG2rsw2ovP9uY1dmcLRXEFkn2Nf7mB/bpOJ6TphONSEMdgs192RaZanJJWGfAbTbcbSYtdkKd6akGKN/4TFzlRqKPBdxDTGO+s2Iue5+vlNNZnSHpr0an/yBvtEb6H39ksJxzkukiHRUW+AiaZb+sJvf6hU+DVMSOvDPxg/OZkFtvGcWWHR+f+YDqkZNzDKdR9fU8bMk7bFgYW0SGbilYG1QMY60quJGBqPHuJkwaM7k9iXO8SIS5HnWeuHRpWf4ADGcRRXcxLncgpnkXeD47iEUziLrSuzOZor2Jc7GFmaxwl8R+pOESOyI9OIFBlTUeUnxEhdrt4xKy0jN6KogHjTeo9pY1J7NiNL88RAmk1/8hYP4wyzAxgh42199USwuxYcXvqYpGVwh7JIg4f8DSrdLkxmQCKYi0HAxZUp3ttrrK8mJuU61lsfx7UditxTkJxsJsmek+Xdux1GkV0qQnvF8vMtcXk32UpCguyfP18VfOcdMjOTR46IxmBJic1jWFYmRmBOjnjjUlPFsElKEs9gZqYYLNXVxrNXWCjn/OILkvv2iaRFerq0My9PGpqXJ2394gsxAO0GcUyMIZgpL1cG0axZjImxCFLPnPEgjQlBrsOBQIZlLRDIWLvajbhvCvVhXF8taDAI6zn8Jo6b6dTVWu6/iu0VHtWeGf6rvi5DQ+/XhhCWqhX7NTSexLbMMoLSpExeuzNJxKdpGXOTOYejuYIDGMepnMlE9iQfBtdyJGfwRc7nRE7kfI7kWmKzTP40dX1PJnIA49i6MtuwFg5nDMPzi43BSloeDTfC84stg0x7U+NkQt26MtswdLoZRZFqef+MJ2upNWEyhnMIK5Juinqzwl4DW6EjTM+DNt9RdrPr9+LAkzu/Yxe6PudZRoNfWY/nKZQ+cJS/iLA1r2ty9K/r+a8P/2D8xvUaq4/sCxHB+tmEc6sJtvv+Ga/gZBtr8GKaBaTHuFQWKvRznSJjSp+/I9PMGNPSLlrzczLncCLncx6fJoeCUzjLbO/JRE7kfD7NecRSxSaqxjjWyTsioqiAiFNanunVxHTx+mM6jQexI9OsUG57iLt+ZpfKmDbvItdijaOvNFOyzfMZCowu607XgprLMMNr/kapfZ/n9hC886EuktQFtZEy+TagPo7rwkJvjbxQUFM4pLveTz4hmZrKMWPoJ8Ng90oaQ5A2Y3TNGlZXi5FXXU1y925jFHLnTjEWDxxgQoKwj/LAAS5dqiovKyM/+YRffKGMpH37yKIiMQ51bCdphYfWhKQk5uVZhwZlElXC9ZcrdLSu9+5Kor5pIdaHcX21oMEgvETYtWsXBw4cyHvuuYc//vGPWVFRwdWrV3PQoEEcNmwYjx07RpI8ePAg77nnHg4aNIibVYhEaWkpx4wZwyFDhnDOnDm1Oq/fxDHGe3KN6Wr1f553PXZPGqnCrmKsSU5kaZ4jtExPILszyZJwUIaUkXbYoLxrynCJKCpgb+62PG4ryTmczKFcTw4DE9mTUziLMznVSElM4lz2ZCKHM0aM1uxzHM9FjCo/wb7cYSakRmQ+Tj7D84vFc7GT4klcI5M0M/FV8gVIoFPcPcH2fZ4YYFqQ22xfYxlmWGCbML9s7TdlXZ41vElL481rpT/ApLU2gu8hG31B8qZqQ7lvjqlFWKfjuAAT4pCO9erDAHIDGrX9B3MlxnYobQwW0kfSyt1dqZ7lBPW8jrcMST+PdooyXpbThI2SYhySYowZb92bMv61BER4frExhLSOKO8G5/FpTuJc9uc2oyM6iFskdHSB1DGIW9iWWWaMa63SRrmlcs51stiktUIjS/Mk4sG1yGFC3OOsZwMLxbgyRl8Ag8+e+2vGdJBn02GEhphja8prr+Cj/gs3odRZm7Hrlgm5FLqffmGfzwd/R4USxVDT8+woqxY97ff+ahnXoaKwkJYll5ws3jFt+WjXoIYyjBgb6yxnQ1ERHZ66v/1N7ThzxjK6tm1jXJx47YxRuHkzmZnJbdtIHjkidt2sWTxwQLyN3LlT9Amzs+WPIjehvZm7dyvHXl4eN20iuWgRCwudntEE9X85L88Vdpmebr4G0iDUIbGmz2qBuhpPl8MArY/G56VAg0H4zaHBILxEyMnJYZl6Cb/88sv8xz/+wYEDB/L8+fOMj4/n00phdcyYMUxLS2NxcTEHDx5Mkpw3bx7fe+89kuSIESOYrV6aoSBoyKiaGGNx8AkEqSZNC6zJktt4dOsKYoPTU0HKxLM7k0wImM77G8A48fQlkTM5lZGleRzLZVzE8dzEaHIoOJTrOZUzOZNT2ZkHOZ6L2JOJ7M4kDuV6Iz6tDbqeTCRWigeBtIyRUVwtv5fLpNEeFtuWWVZbvYxmtcpvPCtrGDC8SfeFW5/RXr/9fI59SZ6ba43aeuEC1hOi8Wf3gFxK1NY7GCoBiAlvdpWv7T+YKzG23W0M9CzZ4SYzwkq10BNPh+cccfL8duZBs1/DXs4O+/nbM8PoA07lTBMeOp6LOJ3TiHUUz+D3RWdwIudzFFczmps4iFvE4Nus2hEjizR6HIfnF5vQcHMu7T1fowzS58Xg1F5Jvb9RbqksuNi9wzPUAkxmhcNDihnKI7nT9p505WA6+jLEZ854DD0WRzxzGWsZHlnXcMpLDcQEfjeStV9QCqgZGcQD6vag1sdxXVd88YUYOnZjx/6dOTkOYyaQsVRebn0vKyO5ejWZnc3Nm1U63oED/MMfVHrfvfeKyGBREePilKcwNVXCSbWrc88eIYlJSiIrKy2j7swZTp9O485zhMdS5fmtXs3F9nGmrUB6h82WlYnhZTe+6pv3qwH+sD+TZINB+E2iQXbiEuGGG25As2bNAABNmjTBoUOH0LNnTzRp0gRDhgzBvn37AAA5OTno3r07rrnmGrRu3Rr5+fnYvn07hg8fDgB48MEHsWPHjotuT9jJs6LDtRWif/fABbPPS6uMzwCIECmB63EU0UP+CTQGumE/fJ8CYY2rgHjAlyX19B8Rj+L49rgFe6XOT4FBj3+OxqhCEm7H42GrEIYqnENzpURWhe5996IdTmJAi10IQxWOohMefCwe/4yLxvfxKbbhHpzE9cjErVi+6incgBw8jlVoivP4DjLx+apRSMnqB9/HQD6uQ/fH9yKn+AbRX2wM/AzvIRY/wmB8jq4/3Y/SpW1R1a4Fwk6ehW+vRavfCYcdmoC+vUpD8G7gQvw1YOdwAEDkQ6ccmlq+udb1a1r2khZt/SQgANFys9P4AyL90KTgDNDYX5bCXkZD9y0gdOtu6QiO8K6jtvDSW/NCRZtrrPZ4yFjY4dsbfH+r87nW+X8a2vlN+RB1CM9Fta5V+UD4Noxt+7Nk13z0vWXp62lJGA0+DiBe5EN0XwAyxvvfFo+sVbcCkbLft0ukKnpFHUAffAUAuAPxIqHyPtAcZWhWXIhW53ORm9gV2BmOXlEH0AsHkIMbUYKWiD3/MApwHdr/4Ah+/dgivPXp00hHNzRDGfJwPeLffRD/RhcgPgJd798PDgUGjN6KIrRCc5TBd7wcF7KvQTLuwoAeW9EPO9Ec54BIpSs4VmnXRQKfHxqFA+gP35fW81PVroVIFNgkUPhbKc/O4UZ2wveBbD8X1Vr2/cDSEA0Er2fI8z2qZRA8pF/4G49tf/TfFhSRtSxfB4SiccjRgfUGgdDfKaa8hySFb670p13z1XHMRWqKfhvGdUBoSYgAuOceYORI+dMYOVIOO3UKQJMmiIpSWn0ABgwA/mh71k6fBrBkCcrL1Y/YWDTLSAHS01Ec2QEHDwI//jGA1FQ8938ycP31AH75S+Cmm4DCQgwNi0dMjNQ1aBDwx6XXAp98AmRnA6NHo6BjX/z+D2H4/HORg0BlJWbOBGJ3t0NxMVBRAeC110x7RowAiof/CBMn2tp3hyWm6yUj0ayZaPgZHb+DB430hsbJk0G7sQHfQjRteqVb8J+LBoPwEiMrKwubNm1CdHQ0rrnGmkBXVYmQe3V1tdkWFRWFwsJCnD592pTV2wLh/PnzOHPmjONPQxsrADCi3UZ0QapoxRXBGDmAGBLuf/q+RCDi0UL4PpXJZ/zGB4F8oAQtwR8AJUUtgd4A8sPxfXyIRERjwP1bcTMyRNuwCEjHzeiGDBShFYrQCiVoiWYoQ/LZPhiBjXgAW9AEFfgetuH7+Awzo9/AK6unIRNd8NKq+bgBOUjC7TLB7Q1ciyIcQyds+nI0tmMYWj96HJHXFQG9iaY4jx5IQ3n+tdhxaBhGjf4H1hSPxS3YiyaowJF3b0PbX4nQdo92h4AiETf2rRWBcvS2xI7ZF+jdQybByBdRZsAmzK37bar0o7vv7AaNNg69JjEcK0YVb1OC4MfL/QvlW18PZ3zXOvYluY/mPCEKkNcWDkHoIOeoUUDeLfRtP8dcoKhp+9o1DJbOZa2PU5pwbaqO160Chcs5toONa8e17FWT5HdFmJu/Fn09/cwClgC4730AdwK+abbnchXgew5IRLQ8a9dRBOnzRZOvCNciJeNO3IF47PkgGr0f/wqtxx9Hwdk2eC5qHopz22DUHf9A28ePoikq8C6eQdFZGe//0/R19MIBnLi3G25YnYEpn76LLRiFJNyOQ+d7APlAU1SAjwOtcBptqo5jF4YiO7E7UrbeBXaIMM//7r1DUYRWOPLWbcCd5UC+LE51QSqQb2kKcoi6Lvtz+77t+3E51vcn2yKFbYzxNtH41Nt80zz63KZ76XvVdqxtQcau71oXuEXbA4Eza1nvz2rflpr0SR31h6i3WBcYzcd853Z9Tq97VRd8G8Y1Nlov21OnAPTsGbTN588DiI01enGnT4u+Xs+eQNu2QHHjNvj4YyAsTPa3awc899BB4MIF4OBB/O53QMEjExGVuRdzFl0LVFdjXWZv4N57sX07MPmGtYj6/CPg+HEca9INvXsDeOQRYM0a4Be/AKKj8cgjAK65BkhJwc03A5g4EejXDx99JEbaC78swejvncbDDwM4Lu/e6Ghg2zZgav40FD87HViyBDh/HtOmAVEr/myu79prrevScOgHKmG/EydsRp9Hn4UqTF9cHFq5Blx+lJRc6Rb856LBILyEOHPmDH72s59h6dKlaNu2rePlH6bezI0aWV1eXFyM1q1bo1WrVqas3hYIb7zxBqKiosxfp06dzD52Dodvl0x8P8MPkYlbZbtarfVlUD5XWf/0fYnq4MZqxVx5zlo/cBx4COiFA/CtAi6kX4POQ1LBO4AwVKEX9mD32qHohnR0aZEJNAZOZd2AJPTDjchB7NmHkZV4K86hObq1yMBHeAQ3IgdlaIY2KMCE51fj/fjHkIYe2IgRQGOgE44hPutetO1xFI/d9j6+xu14P3ESJgz5M9pUHUdYWBVKl7ZF/25fIjuxO5LQD2hcCfYA1mU9gvL41khDX8ThIeAB4tSXN8GXQRzMuB1orFa1lSHD25TYsTKiU+beJTseuGC8f16eP8A5YfKttUTUfW9ZxiF/ZfVvIMOKHSIcv337navudo+P7xWnl8I+GXWLWdsnxGabhyi8Y78Sk/Y6R6AV+poQyIDTEz37AkYo4N2u+ld5l/M7Tj3/BWEd6jyJvNxjO9i4BqwFHPaVfuMzAB5R+xKdQuLa28IJACIAjFKfUB4sdRwiAGT68D18YTxPGbgNjSLLkIho8KdAypK70CTsPO5tEYcMdMPUznPQFOdxJxLQBBXYhaF4osVf8XP8FXloh8k/WYIFcRMxBjGY/oP/ge99IOlsPzRpWgFEitHpO16OPVuj8fOwv1rtiFfPWbx469r2PYqsvbeKwdshAhglbcvEreZaemGPddH2oRRhjUksjgAfBwb8aqtZpNDPQ7PiQlNeG5aIcNXrqtvtldKLDHrxSHtUa4tgou1+7alNvctCL1vTO8Kz/hA8gb5xta/XcQ7V5+Ydpc7JNy6uXuDKj+tTeh1hhPVCb6vWIYOJg1+4AODhh1FZKb+vvRbm+8mT8r2yUrxoGh+l9gTCw4GePfHf/y3exNijfXHvvcAL8aOxbRtQNWAQunQBMHYs8P3v4/xTk9Ep8jRycwE2aYrkXo9jy/R/4eRJwPfhWuzIvAE4dkyMvrNnUdC8E269VZ2wcWOcqrwWeO89OW9JCdLSgFGjALzxhnjzJk4EmjbFG28AuPdeaedHVpu1YQgoT2BGhlxjoxsAAHFxoRt9btjF4t2exQZcOXh5gxvwDeFKx6xeLbhw4QJHjhxpks4rKipMPsKXX35p8hEeeeQRpqen88yZMyYf4Y9//COXLFlCknzooYdMMrsXysvLWVxcbP6OHTvmr1c2g06Nsh+rXKKlKg9HSyHMo0XTvln9tksb6MT9yYqQ4hGVu7dT8pWQKnk4XZliKOKHcj17MpG9udvk+fTnNj7NeZzMOVzCceQ4cD4ncgZf5DDGMrI0jz2ZyK5MEUmKpZRco8nSvoiiAsk7ipccowGMk3yh7HMO4XhNi0+qHMgEuea+3CGMhErA2p43pQky9DGkM1/IQRyhmUU1db+bSfBRb2IETehD0k8SwY/ZtSYNr4eC79d1eJXzzGtyX4O7fZr8Igjdvj23tMa2Bcs7WujdxpDr9qD1d4wDfQ/+VruchG9ibIc0rp+3+g9PyD02Yt0/VrnCmthoutw7LLf6FMslV0sTrGC8ypldY5FJaR1PUuUYLpV97ZnBvtzBoVzPzjzIQdxi8mcncr7oDI4R/dA5nMyo8hMcz0Um77Q7k6TuDdKO8PxiqX+dvEv6cgcRp8b6o3KdrSuzjfQL5tGwoRp5CS9CoVHqutUYNuQw421992M6tQwXW9fsJfyOB+iUnghCGmXuje09YLQgH/Av6zjOQ/LCr0y/IPsWh3COHzs/zfYaZGW8+sWznO09gYdCeJ95MKkGkueoCbXNNfq2jOvcXCP9Z36bhMDUVAcRJ5OTmZ8vxCpG9F1DJdrl5gpRy+9+Z+Xe5eRYpCR5eSQPHBA99/x8HjmiSEcLC+VTJeWVlZHcvl1yugoLefQoyfR0EafXFZeViaRFbCw//FDOu2cPyaIi7tmjcgM3bxbul8WLGaPmFNu2ybWwVHL8Fy6UNMTPPpNyflCd4MUoau96+357/3gdZ+8TP2gSHhcuF7HLpZKouBqJZxpyCL85NBiElwh/+9vf2Lp1aw4dOpRDhw7lypUruXLlSg4aNIj33Xcfjx49SpLcv38/o6OjOWjQIG7atIkkWVJSwtGjR3PIkCF84403anVeP5ZRNbHpz20y2dqgjDc9GdKTwwRrIo84GlIZDT3hG8tljCgqYHf6M6EMY6w5PqKogI1ySzmXk9ibu7mI4zmNr3AC3+EMvsjpnMY5nExeDy7hOL7DCVzKx7iI4zmTU9mbu9mf29got5RjuYwdmcbRXMHuTLKIY5bbWEIVQUR4fjGRfY5dmeJHvBFZmmcYC3U7NUuqRqPcUmdf1NIgwToxOgIRUmAh/Vj+aqzT4/8hXmNAgoWLkWwIFaGeoy6C2pcaNRFa1PYfzJUY26G20aGbaV+80IyainhIE7CQNqNxsTIy1SJQ68psixTFzqqbSk7iXHZkmhh+JIczht2ZZBZ22El0BufxaWM4aoKnnkwUg+5NZchlVnAA44QwZg2d0hbTnfcPqTTSORFFBaIVOIXETuc1mfKzXfIP061rtfeTo9/sxtt0+r3ramLBDYVABfNqrseU1cZsiGzBJP2kVf4TcTWN65oEzLWguwNr1D+vpCRyXs0P5ZkzJPPzxfDTBC7l5WRMDFNTFblHaallFM6fL7oTSuvPyFNMmSLW1ebNTE52aiIa9hi3yHxenliPdqxcycrKEIXkFRPqt0Hrr7Zi824C2AYER4NB+M2hwSCs5/AzCNV7HdnnDIOf3SAkncZLdyZZemT2CWWcMhqzz4nRlaQ0wZQhhg3kUK4nEmQiGc1NHMtlnMPJnMS5fIcTOJeTDPPgdE7j2RbgHE42YvSTOFc8B0k2Rsjsc2JgZVYQMU6jsy93yARxpRhwWGkZSY1yS8VzsFgmsx2ZRrwphjGpftsnuTbPUTQ3mTKNcksdLKN22Cd0RscwxvlphzZQ7TT3oRhWtTUisVz1l02XsKbJpONe12LieTEI6dovwkMYal314R+M37i2TZLM4s5r3gahfdEDG+hg2sUam6crs8Ihcm/KZFaInuhKOVdv7mbrymwzPjTLqB43FVHgDL7IiZzPyZzDyNI8dmQaBzDOSFJovU/dfiN7scYWdfCmeu/MU+NbvcvsDKSYLQtcnXnQ8uqpsWwWfpYrQ3KNzSB0M7Dq7W5JBpckBRYzJD3AmoB53vWEKrVg7nmI5c1xNg+dm8nzYuRevgmEIlVhR30c13ZjwhgK+/Y5WDXdrIsaWrjd1GPTDty3j5aCu0ZSkjjakpLEUMvLI//wBzIuToy6efOEZVQbaqWlLC9X7SovJz/8kEVF4s3TkhRnzljtOHOGcrxqT1GRfJaVyWdJidPYW6ie6c8+I7lmDRcupAjd13DdXLHCfA1V3sHBwEpv1tK64lLU1WAkBkZ9GNdXC3wk+U2HqTbg0uHMmTOIiopCcXGxIyFe425sxUm0QxXCMBjbsQoTAtZ1A47gZmRgGx7023c9hKDFzZwJAM/hDfwL9yEJAx3bX8VLuB+bMQ2z8YZvODZymqqjHdLRDWMQg40YgSqE4TP8EM/id9iIEbgTiViBXzjqugf/xDY8iC5INbmRgOTXHEB/9MIetEIRtmMYAGHoTEMQZhMb7sc6JOO7ntd2A47gBLqa34/g74jBRSbF1AEtz57yI7n5T8BP8Be/Z+FiUdOY+Tagtm10jwuNsJNnUdWuhWNbk4IzaNWmCHm4CU0KzjjYY/vgKyTjLs9z/AR/wc/xV7yO32AwtuNmpKPU93f8F4kFeBKTsRiAvHOewbs4gF74BA+jOc7hJK4346gb9uNG5Jj3zA04gnPnmxuiIfeY64U9OFnVDgVhHXA9juLU8ev98m9rQjfsRwZuq7ngFYD7ehtQN1yN47quOH++DmyNX30FlJZiZvx9+PnPgY4dgUOHgB6KwAlr12LBibHo2RO4/34Ae/eitFtfRAZhvj13zpnHGKiNwco14D8b9WFcXy1oIJW5yuDbKsaDZh3chaHISrwV2YndHcagb4tMRMzvOcB1KDCTtJZnT+F6HBV2vqwLOLX1JhScbIN78E8heDl5VuQctgALi59BGCrxfXyIh/EP/Azv4XG8j5YoQQGuw999wzGNmwAAjVGFBNyBAlyHaWffQAHaoABt4Dtejo0YgcOH+mJj1Qj49ovxpYkOwlAF35+ArESZ9PpeFyP1YMbt6IU9OLikvzEGAeDwn/rCt1Umk7ovbsFe+NYC92KDIUrxvQtswSicev0mP/IX3xI4Jmq+DBpj0Pe62uZBPBMKbbujvK0OQ4YBJ1lM6YzLawz6nvXfFgpzopY8qLGcItrwza1Fm75EnY3BmmQx6hN8u2wEKHrbXItkw7cRyHr9VuuZVGQ7vj8B1bktDJuuHgcXXr4Gp6bdBN9e4MLmaxz3MCXjTvj2y7i5A/HyLtkFPI/X0A4n8d/4A/4PPkEYKnGb7++I5Djcg3/ibTyLlmdP4V5sQBiq8Cf8X/yp+P/i8Ny+KEAbtEMefFuFGfLI3ttQAOGK9y0Bcl/piuubnjQMnifQVeRZINd98E/9URjXAQBwastNQFyEY6yasbxfMar+yRqfgDx7R+aEZgy6x0Gg59X3rD+ZU9B6X7XulxtX0hi0M6heqnrsTKx1qmtOLcrWkfDq24KNGz027g2g2fPVV+br++8D2OL6R7NgAc6dE5bG6monW2NxsUhQzJ+vzllcDHz0Ef71L6VwceIETt98F3DjjXjuOeCvf5Xz9Uj9GCgowMGDwPrmY/GznwH333oc2LsXJV37ivTEiRPA118Da9fiXf3/a/58FBfDSFNoJCebpjoM1vh4xZxql+/4+9/NTi2fYb+m8+e9u8kLl4u58mpnxHQwuzbgqkeDQXgVoRv2A6XCeMfbrAkg75A/35dCve7bL0yZuZ92RavzuTJZLwWScRd8x8vhyyBKY9ri1Mc3YdKv/gCsCwdKgeo3WyB+y4MoCOuA6nUtcHe7XUApcF1UARqjCjm4EW2Qj3Y4iV44gDBUYXS7TUjkcLyBl5GJ7+Df6IJzaI4eOISxLdagE46hJw6gZ4cDOJzVCx17HEZhQgegSCQvpg/5HwDA1g8eQvtfHQHal8OXCEQ9n4uS4kiwmw8H0B/oJxM/36uKhfFXAGKAg7v6GwbGw1m9wLFAHB4yLKCdn0mFb61ohHGETADvhhIJLLX61rfFpfNWCocGmn1iwvudE1JTxxzvCSZ/ak0uNcuobxVEKkPrHv6+xtsfErzaBQCc778tmEdST9o0/X/Qc76lGC8Bh3RGjSituYjn+V6oWRajXqHUqSPo26okUNQzwRFSRjvojQ5fNIDZAGKU7mOpbfuTBNYA6AjgNRszZqkPKAUOHu+FpqhAZIsS8G4gE11QiTDci38hDFWY0vgNrOM0pONmxGfdi+8gE31aJKM5ypCOm7FnVTTKi1oC0SLzUoZmQIxqZylQhubm2lAKHN7f12KT3AhcKG0G38fqukvVmJor14KBlPH3qSyg8FfquS5VzJOlluaf7+fy7PEli+03KNOs65kz0gcucL4w8toXcABvY8Y3SZgy9f3yWnypDUI1RH0/qrlMbWUsQqnnYvUB+VItyv7q4s51RbF3r51c1Bg96NvXUebcOfX9LvHcb9wIjB8P4P778fXXlmFU/LPJaLb8PVRXA2lpYhReUETOX3wBRH71L3TpIkoRiIgAxozBwIHiCcT116O6Gijt0AORxw/hleh/AZmZwEMPIeVEG9xyCzCy1Q5EvfMGsH070KgRWrYEhgwBkJcHNGoENG6MZ66TlbiSJ55F1Or3hFFU49Qp9OkjXydPtl1vcjIefBCYNQs433+QVX6cisSJjjZeSDsDpTEo162TcwYxzmzKIZcU9vbUxkCtLzAajw34z8CVjlltwMXBHl8dUVTgYHw0OTuZVmC+ziNBEk0+IKlyZVTuWltmSc7dAsnRiyzNI1Kt3CRD8rJBcn0GMI5juYwTOZ/T+ArncLKwiY4B5/FpzuUkzuCLnMtJnMZXhEk0QVgMe3O35BCp3IKRXEuslLyn3tzN8Vwk+UQ7ZVtHpsl1plczmpsYUVQgjKQ6l0/lqWGllVPVKLdUrjdIXp69L3TOFWKkXzoyzeQg6fylywGTC7XUY58ijQiFwOKStcfNYnex9dnZGUMhDghWl4thEnGh5SiS9SMnwS+H0J3bZrtWnUtnftvK6md5OGM4notk/3QachjEyX22jw0sl7xaxCimUZXrM4qrOZTrySescT2U69meGSSl7Fgu4yiuJhIouYbL5T3UnhmSl5hijWPEy762zGJU+Ql532jG3/Rqx7vM5OzOI/Gydc3Y7MwlJj1yf3W+oh7DiwPnzwXLq3PkcdrziS8RkdI3QcjkRVhVX1ATE2p9HNe1yT+z55n95S/yOX06uUiGNYuKyFGj5HtJCf0oJ8+cUVwzH35IHjlCKhZV7tkjhDSFhczPV0Qtu3dbxDSFhXzxRUX0mZzMsjKLOIaZmZw/X11HXh65Zw8LCyVXMCFBbd+zx+RKlpTQIrChVY/ONdQoKQmSQ+iCziM8c8bWrgZcNagP4/pqQYNBWM/hHizaCOzKFD8iBdLJzKcJH0gx6uwIzy+2iGNSFaGLImUZyvUkZYIYVX7CGG/juITDGcMVHE3eKWyiM/giH6NYOO9wAhdxPHtzNyNL8ziOSziJc42h2Si3lI9xqcNY1NcUnl8sJDfxYoS2ZRa7M8kwAuqJph32CZxus9ln/U8y9Pm1gZvRlPSftNuhSXMc5T3uj3tyHwrqckzAumohIVEfgTXkLcVbv/X/YLz+CRqyo502g0gvhNgMuka5pYZps1FuqSy42BY8SBnvegxEFBUwPL+Yg7iFo7jaGlPqmGhu4iBu4SxOIfuBQ7mekzmHvbmbmxjNRrmlHMclHMr1nMqZRGaFtRiVRCMpoaGJokhl+G2WMW4kY+KCjyW9YOI1BgMek1BzGZIOFubLBTu51eWEe4HETjp1JWBfmLzkdS+sHxPHYG30ZKtMsr3cbYYUMzM969dkLqRRarCMJGUgmt9lZWKE5eeT1dViFFZWWhoYU6aQCQlMTiaff55kTAz5ySfmXJ98Qgdxjb15Z85YMhLmuvbtc16PR9svG5KTL2PlDbhcOHOmfozrqwUNIaNXGYqatofveDmO7LoN7OaDb4kKo9wiIY4H3+pvwhs3fToaffAVfFkXsHvLUNyPdSZEsaoyDB1HHEYB2mBAj63ogUOIHHgKvi3AffgXfBlEAdrg+qYn8XC7T9AcZShCKzyOVRh3y8f4+1ejkY82KEFLNEEFACAZ38Xb+C9UIQx9WiRjOwZjOwbj4bBP8CiWo7q8CXJwI8K7nMF5NMF5NAEAnC9vggvlTcA7AFQCER0LcWraTTic2BeH5/aFbxfQ+bZUVG9oIdf6vhJZ3mCJo+8qHuAUjN4goVe+RJuodJC8M50XqD81AY09ZIxDAx9vD/kz5bv5/HIQ6eLBCZbjo8/tPuZioMNrfbY0lovNCQoF7tC7kI7xyB8y+XMBwuo4FkhL7lf7k30LwM7hAIBGXc5K6CQArLM+9bNZ1a6FIYqpTm+Bgx/0d4T2dkEqDp3vIccsAcrXtUZFm2uwI+serJv7Ixze1Re+4+WI6pKLR7EcFWiCR7EG09rNwxtfT0FLSGzWA9iMv+LnuLFdDrbhHhShFY6hE6Z1nonz5TJ22RfYu38gWkcfRz/shO9j4PNXR6ELUhF28iywzof+98cLoYy+lnLrunzTrDDMNlXH4XvWCj+uON8EvndVKHaif3/53pKQUUCFzHvka/lW2cb2W9Z5eYdHWdvzpuutC3i/d51e0PmfocL3lO08P3Wdt0NE8HDZywz9/IaK2vSxDrWvz4iMdIZRAkBJ17745z/Vtjush/JQeWfgz392HJ+VBUSGn0fU/NeAadMwqksKAMjvgweBlBTg9GlEHU3GV18BVU2aoVnjCyht2gYoLAS6dkVJWRgOFonoOx55BOd63YEWLYBHHwXmpI4GoqPN+aKjATz2GNavB7B3L+5IkJf46dNAy8xkXHstMHIkELlRhZF26YOSruqf1bvvmmudP1+Od5DT2ENl64DiYteG3r3rXll9QKC803qOBpH6bxhX2iJtwMXBvXqiwzn7cxuHcr21Um/T7QuGkVzL4YyRsK8kS7ZhHJf46XNpkeqRXMtobuJ8TiSHiWdwOGOMDqHWI5vDySbMrCPTOIqr2ZOJpt62zPLz8rmvSaM7kxxl/byD2ec8V/ndOoRXGqO4OqiH0u3ZCQVefVjfoJ/buqAmj2l9WHGsqY2BvD2637T3zP28D2OspVGoPDY6nHMmpxpdT1LeFX25Q8bvUHAuJ3EQt5Akx3IZp3KmOcckzmV7ZpjnuTMPsi2zTHTASK6Vc9rGpA41NddUB++0rteO2j7/gTREHWUuoXfrUnr0Qz6nrW+9ohXsqGn/txVXw7gONUzSjbIy//BTv3BUrQW4Z494BrdtY3U1yYoKE65ZVkZ+/rkq/4c/iPcwP1+8gUlJLCpyttEufaHRELbZgEuJ+jCurxY0eAivItyNrTiySlw8iYjG1jkPoahpe2GLTFVkDanXwDcH6Ied6Ib9aFJwBr5DQjRzC/Zi/Z9+iH+jC5qjDK17HwcAPIvfIQPdcC2K8DD+gZfwKhbgSVyHfPwX3sbd2IVHsQaTf74EC7ZMxBo8ijYoQB6uRxJuRxXCAAC7cTdeOPl7JJ3vh+ysLtiFu9EKRTi8qi98ieJ1q05pIZ6AjZZ378gHck17NkbD95x4rA6v7YvqhS2EuXAL0KZdgbALKiY/dojwXOUvCOtgvvvesrZrz1LYybPWtte9CSAMY6YXQ1wtEYsfoXRhYPIWN2mL76maPXZumYG6IBD5TK3qWFX3Y7UEQUjncbM3ptb9vN9WOLxTLwBYECHerfcB3weKYOU5oHih9NuNyIFvF1AY1wGdcFie5a3A7rN3o/39R9AJhzGh82IMxue4GRm4ETl45dCbuLFNDiZ1eAf3Yx2ebLMY/4W3ETviMTwctxqr8Liw/b4LrMF4zN01Xc4VloM/H/pvwyDcJKICWe/fijzchFWYAN/rwPqPfyjkKncor9+7QG5WJ/HuTZJrMN5pNeaaFRea8e57ynom7eP2M/zQMR58T1nPv28O4AugEOMbZ71fkF5D3/9MvFs1MeRqEq+a4BcF8KzzE4AzmsFe9uHQzmHK36fOaSNZdRAUTXKVn+QdzRDSuX4WYrlasLMGreebV/+55Dh92vpeXKyIUg4dwunTQpKiP/HeewCA9eul3Pnzsu/0aQB796JZ0g7k5QGkEMmcOCFOP5w7B8yZAyxYgOTGtwPbtgG9eyM/HzjZPRq+L+NR1SgczXAOeOYZNGsG3Ff0kTRo/HiUNGmDQ/ltcO21QEHHvohas8TBDjpunNU2oSsFPv9c7Tx0CLGx/te6bh2AJUtQXHwRLJaHvOmtv42smN/GNjWgAV5oMAivIuzCUMAmz8WXZOJVmt8K2AnZFyHbkzAQGbgN32/zKYb22ABkA4czvov2vzqCpqjAdgxG4ZQOSC74LrZjMCoRhjuQiKY4j0x0QTL6oAQt0QnHcCNy8OvHFuGtvz6NVXgcBWiDZPRBEVqhKc7jJK5HP+zESbRDk4jzKCttDuwMx6kPbsKOT4eBjwNRvXPhyyAQCRTO7iBt3amu46fAHYgXNsVRQMSUQnCssNlF9CsEIiCMo7+yMfm9LiGgN+CIka4AIOeAMqpG0WIF3CmhdA5jSvWXOfYpZQSqbbQxxJkyb/lvCwbf+4GZDP3KzgH4Xu1Z/NwyGO6JrWMiqibJmqXRbFeT7toYeXwcfiGxl4rm3nEeNwPrTv8yl2oSeqXAX8mzdQfi5XojAPQG0A9AYwBx6rMx4Mu6gL1LBoJ3A/3vj0dZVXO5n40lPPpaFKEVirARI3AeTVCEVuiHrzG2x3L0wCFsx2CMQQya4jx+8X/+jr9sHIdj6IROOIZteBCdn0nFDTiCyN4iS5Ly7l1gDyD7/e7IXdIVN4blmDHi+1K3lcBDEgLZaMpZ8BkVQtjYardBYzFuz0W1Nvv4njyTvklqv+055G/VeP9S7XtdGc2jACrmevdzx78DvFt9DzL+fK8AXGa1y2z3Mn7ivM8FyHvDHs7paMt85ydgY+V1l4313u53PhX+zn8F2K8XzpxRh36/awPTT/ocytj0uWUtG6NW8E3yf2cB1r2tz7j2Wut7VJSEjJ6+vgeWLwcaNwauPbpXwuaekodn5M7fIioK+P3vgf371fGVlcCgQZg8Gdi0CQhvVIVGjYDOJSnIyGmG4l++BPz0p+jTm0D//kBODtq3ByoqgHN3RGPPHogI4Msvi6U5TMk3rVyJli2BHtUH0aMH8OabwOkfTpR9BQVASgoyM4H1HZ9CSQnw1qaeAIAxYyDhrD164Hvfc13rRx8J8+j11yMqymKxLClR4bI2aQ0AJhSypARAcrJlQPdwrZQqfBtZMb+NbWpAAzxxpV2UDbg42N3pmjBGs412ZJqwBM4WlkodekkK4YoOtxrF1cL6p5jzGuWWMqKogK0rs9mdSRzK9RzJtRzJtZzAdziHkzmNr/BFzuBqjiKfBBdxPGfwRY7kWo7mCjbKLeUAxhlW0CmcxdaV2USctEMTy5j2ZFYYQgcd9taeGRzHJcIkqMkzdio2VBcbIBbaCCHW2FgJawhDq3H/a9Z5HdtnuH4vlbJYqthX51nHI8Zidw16rtmBz0/6M2vWFZeDzfBStc2z7ksQYmdnnqwPISh+LKNrXMyi85ysi/rZsYeE6zERzU3EYrI3d8v7IEW+P8al7MlETuA7HMZYzuFkzuRUTuYczuUkchw4hbM4iXMZnl8sxC+p8jwP4hYTwq0ZPjX7LpZb4d2YRz7GpfJOiheGU7wp5SNL8wzrZVtmmTEVlOlzuse2WoZVYzaJKeq7nTnUg93XcVwN+8nAYyvYNZEknqy57lBhZxLFo0HK1cDa+U0AMYolNgBDsLs/g71n6uO4JkkeOGB9X7PGsGbaYeNyIf/3f8mdO/nQQ/Jz0yYVDVpeziNHFG9LaSn37ZPPwkLy6FEV6llYKOGhmZlkRYUcuG+fhHl++CG3bxeGUJKGAMaQldrbeeAAx4xR33WDVSNjYpzENqEwqV6qMNPCQudnKLisZDYNuGjUh3F9taDBIKznCDRY+nIHSZn4YaH8I0Vmhfzz1YaTbaKNBYqZdLNFBd+ZBzmMsZzI+RzK9XyMSzmcMVzLkVzE8VzKx8hO4GqO4mqO4lxOYmceZHcmyeQxRf3D1zlLNlbDyZzDkVxr8ge7M8nkO7VnhlMqI8FiHcRCmTwYg0vlOyH7nBhiNuZOt4FlZ/fDYnpKHyD7nEVPv9J/v195baiuUX3sprwPUSbCyIHUIJ3gZTSaffY+C1KOrJsBZ8/NMvIe2ef8rvlKQxscgVAf/sEEaiPSq+XZXe5vKOvJs37OI4oKRKJhhm3Mx8h9nMj57MyDbJRbymhu4miuYFtmcSyXcRpfYUWU5AzO50TDCqrHWjQ3EdnnzAJUW2Y5xpY91xfL1TtggTJi33QyGpvxM9tlFKY6r4l0ji0kOBdzNEuq/d67cwNDMRy9Fnocvz3qr81YCiVfsbYIxVC9ZOe6zAypoRipgaQz6vO4ZlqafMbE8MMPnbu0sWQ3msrKSC5aZBmPyclkRQW3b6dIRqjf6ekkJ08mt20jc3KMUcjSUvKLL+RYZT3Nmyc23dtvy+ZYiwxYUGHLo42NJVPVgPrkE6exSMtGzM+Xev0MtdTareJ4GckamhS1NsirPbF4A64Q6sO4vlrQEDJ6FeFebAAg4VRJGAjfu0A+2gC5EnLWsXMmkAvgVimvc1l8x8vBXwHtcBLIBe5pug3fwxdojjK0RAmaoAI9cAg3IgdtUIA/4jn8G9/BhHtX4/2jjyEBd2IxnsR2DEYXZOI6FOCeptuAbGDQ6M/RqLfk5Q29YwPuxzqU57bGgrUvogBtcHhLX7Q6n4s09EXhcsnvO4GuwPJwkzfFO2wMnrmKPe9WCSNiB4lNY4cI4NYLwEoffMfLTVnAliuUa/UVJ8pvdygSO0QYAXoj8A0Ju/StEqZDR/nR6nOs9LEWRDc5eLkICfyBhGXyp8FzBPmSd/gU4GLxC3Be3+sqrDU3cJ5SINjDaQ2DYW7Et04E3h4CaA8XBi4ur/FKw5dBsJtPnt1MAIslzw6Q/EA9rpEt97Z55DnZlg30HvsVumE/kA30aZeMf+E+tEE+erU7AAC4D3F4HCtxC9IwK3omflv0Cv6NLliMJ9EDaTKmsiNwC/Yi/oMHgewIHNzfHwBwKusGEY7fKzm4ezKGoA9U6FcmTBv05y7IYPZ9IOPH94I816eOXy/hn9PUNXyqPuda3wEJ/+Udap8KBa5ocw12JA4Dp6ry06yxqWHPx7WHb/rGWGye7nBsd+imfrZ8T9nG/q888lgDwN0mL3jl75qQbY+8uUDhpX51eIRNh9puc677ay4TtA1zgu/nG873n2eo6ETvY7vj33Vv2BXExx8D6N5dflRWOsIs160DwiQFH1FR8vn11xLhiT178OabkITB999HVk44Bt10XHaGhwOZmUhKAmKHz8epHtFg+xvQtPAEzje/FmjeHMmt7pHKkpKAU6fwi18AD0f+Cz9X7K6jOkm45qlTwEcfAUhPxx//qBo2ahRi09SAevhhFN/Y03FNOkyyTRvg17+WcNHiYluIbI8ewN69kmOYImyo69fLLj+GUFXP6dPe+Xg33BCgY1NSAuYatg2Qtm/P6fwmUVJyZc7bgAY4cKUt0gZcHLxWT8LzixnNTeY34q2V79aV2USq6BG2rswmNovHoC2zxEOovGJdmcJB3MKRXGv0yR7jUk7nNO5mb3I8OI2vcBHHcxpf4dOcJyyjdHnpFtuE3m0C0dq70J/biA00moN4U3k2ZtPoH5p9s63QK2Sf8/S+IV55JRJsXrcAmmKhCpmb8jYvS8AyNo9GXdk+3V4KksRk9fl8iHV4lHN4WzzOQdo8r7XxelxECGogb96l9Hq4w/Xqw4pjsDZitvQbXpZnvC2zzDV2ZxLD84sNU6RmAtbe4wGMI9YoL3ySvAeGMZaLOJ4vcgY5Tsb1WC7jTE7lcMawMw8K++ibNIzBSJJxbMbmSssD15Up7M9tJnQdi9W4jPP3MOl95rfH2MICOc6L6RPLnc8qXnb91uMmmGd9fIDtL9fsba4rdMhqnY8PIXqBZNCQ0brU53ecx7vV8/3lETLrFaFRq3NPtu41flz/x7VBWhpj9DhQbrq8PPEQaq/dpk2yTZdLTia5erXEhm7fThYWsrJSRX3GxJDV1eIV27aNR49SXHWaItTm3fvkE//wTbsHLjdXRYYqj+aHH5IsKrLaa8Mae+RIgJjQ3Fz6eUQDodZevVp6IRvw7YD7UakP4/pqQYNBWM/hNVjsVPOhiq7rsDCdvzeXkxjNTcYQfIcTOJUzZdK4E9zN3ozmJq7lSM7hZD7GpbKP5Ay+yKFcb3IW3dT32CkTSzdlfDCpAb86bOFyOjzWC/Z9oUgZuOn8Q81fq0nOI9RjLqd4c21wNUhXaLhDBevDPxh3G+0i7O5npCtTJJQ0vdpvnAxgHBFnSQnM5SSzrz+3cQDj2J4ZnMw55Ifgi5zByZzDtsziHE7mWC4jUsmZnEpkVhjZCTfc59X5hIGgr2cYY4Pm8QYb23WFfcHqSiPUENJvy3uhLggU4lnremowIOvjuK4rtPSDZ85cURG5YgUZG8uyMrERGRMjhtzkySwsVJPu2WqVZObMSy4V4ch5bEADLgL1YVxfLWgIGb0KUZgkoZe+LUBpghJdV4LzLc+eQj9Fw6gZNx/B33EnEvEkFqBl0xLcgCP4CGPQCxJOdi/+hTT0QBiqMOfeGXjp7hn4BA+jE47hXTyDA+iFKoThAHoBAGZsmYM4PIQM3AbfFqBXmNTjU9EbPe/eg1j8COsTf2ja1abqOIqatjchcFr+QbexIKyD0OzrcNAE+fB9LOGxgWDf17JpzXEZOgQVUGFqCd7l3OFXWgg8GNwi017H1Fq8WffHJYY9PNTNFFoT9D3z3FfLuuoC37vOUFG3dEd9gy+DyMNNaHVemHjZORy+94ER+BjNigtxJPE2E+ZcuFnG/iP4uxlLQ4duwM1RGQg7eRa7cDd+gr/gCfwZT2IxWqEIj2IN5t//Ep4dMwc3Ix03IwOD8SU2YgQiUYK+PXbibfwX2DkcCQV3wvelf7hxQZiSt9gq4yZr161mXx98Bd8hZ7h1Hm4CAGzBKEtuwkOkfe+7Az3DfL2E6D37ziv8erMvYH1e5UM9V10QSggpUPv3ghtefftNIVCIZ63r8WB1vhpghOcBVFXJp4qiFPzbFQq7axeapu4FTp/G8eMiNXHkiChMJCcDxYgC7r0X5+4fhWaNzuO664C9XUajogLImDIf1zY5i/x8AP/1X1Lf9OkmHPXCBf/26XDGc+dgxOQ1AonHP1xLeZRLgfPnA++7GJH7BjTgPwUNBuElRHFxMQYMGIDIyEikqDf6P/7xDwwePBj3338/srMlCSY1NRXf+973MHjwYGzZIpoAZ8+exQ9/+ENER0fjd7/7XZ3O71sreTyNOp5FF6QicuApcCjMJBIASl9ui72HBkouxwYfBuNzFOFavF38LDbjAfRBMk6gK3rhADLRBf3wNc6hOQZjO+Y8PwMvxc1AFcKQhh5oh5NohSLkoR2uRx7ycD1uwV5EDjwl2oBVx4ENwPaTg3E9jqJrDxHqOjimP7ogFSgHsCEcvv1AYXoH+F4Fyje0hu94Oaorw+B7TtoISF4NHwfwcoTIJHRRtOYb1LVP8jeOfA9bBohvLnAM3eF7ReVbQejh3TpcDmywJjO+d52f5ryfAr6fC00+YH0C1nns9QWCb1qQdugyHm21G7A1Hv+cx7YPYLTN7PIUDv3FzR7yEUH6TRsnnnD1ge+pwHT8geBF+e97Re4DAPAZ//NcDK70uB7e7RP4vgSK49qD3Xzw7ZK8sU1vjRZphjgxgKM6npTvW4GPvxyHdlF5SDh5J5qjDCnP3oXquBbYXPUAmkBmTtvwPYzARsyf8hKe3TIHa/AoVuJxrMGjKMB16IRjSMSdaIkShKESvg+AsMaVIhuw2Vrg8U2T/s9e2x1jhy5H2x8cBe+2jPKUZ+8C4mSMA+qZ0zlxz6kcvgdVLt591nX7DkGkHOLUb63Xd5dtm23Ma8PRt9aWaxfn3598xnWePjCapfwt/KVjXg50Z9TxP7L6IWi5kcH3Xyo4ZGTUd/7qEp/D413iV+at2o/tup4vlPa4caXH9VNPSc7agwNU0ty5c5IveOgQeveWTW+9BezI/Q4KClSO3b/+BfTqhZPt+2Lj7mvR+/cT4PMBd+RvRFoa0KdLCaLyDgPNm6NJE+BcdVM027IOvXsDY797GN1uuoDkIy3Q7VwKsvKaibGXkiLagKdOoazMls/2Z9EgWbgQWLtWJC0iI60cv1OngLIyK+/u44+tfXqbycmzCxKqYyUx0X4/LIPzLdsY1IZebKw6LgDs+ohuNGsWeF8gXKl8wm87dK5nA65CXGkX5dWEiooK5uXlccKECUxOTuaFCxc4cOBAnj9/nvHx8Xz66adJkmPGjGFaWhqLi4s5ePBgkuS8efP43nvvkSRHjBjB7OzsgOexw+5OD88vFiY/nUeXKqFGGC95Xh2ZxvbMkLy9nTRMoCO51uQUDuV6TuR8Ip6cyPmcxSncwkHkUGETncJZfIcTOIqr+TTnGUkKHX42jkv4GJeyL3fI+ddJ7lBbZhFJkuOEBAkbDc8vZuvKbEaVn3BKUOxUOYKpktOm9+EJyfdxsF3+0uoLTUnvmcNiZweMk7r08Uiw5aL80spfw2RnDg4e8Kj3easu0oPZ8FFpD2Z7t9VRdrzzk6w5Pw+L6UdZbz+PY7srb8mrDRcL/Fh92vv7IvOl6tyWyd7baxuCcqXHNdKrJYduisr9+7E8I3jACiXULLytK7NlrL0sYaKdeZB9uYM9mUhkn+MoruZQrudoruBUziT7CZvocMZwAOPYk4nszd1slFvKnkxkf24zYaI69A9x6h2zUsYwMiuI59X3zRKSiZ0q788m1+LOx9NtJq0cMwxUn64cViSpsamo9u05gY7x95DruIGh9LYqa3te8GPbue6t4bhRQfbZx7JXHt2t6jPU3ODeoZUjSfRz/Q5hHAZiRUZ08Da6+z1gOfu9qkGKw5TzeO/qNtlR38b1mTPkZ5+RTE7mH/5ASbpbvZpFReTf/qYOyMwkKeWOHCGZkEDu2cMzZyRVsLqa5MqVfO45StzogQPk5s0SUlpUJAmAK1bIvtRUSTYsLWVuri038GWhdi0pkZzDsjIJSd23j+S8edy9W1g+i4ooX3JyFM2pgju5zxa/+tlnzl1G0sKGUMJV/aQrkpNrPihAPaGGx4Yil0F6sLHWI4R6jVcSDSGj3xwaPISXEOHh4Whro686fPgwevbsiSZNmmDIkCHYt28fACAnJwfdu3fHNddcg9atWyM/Px/bt2/H8OHDAQAPPvggduzYUevzX8i8Bvw1gHSg/U+PiJekPBxcBnR+JhXn0RS5c7uiCNeiUZezOF/eBMgE1i/5IVqhCH3CkrE1635UIgwzhzyPBNyJ65CPYT/cgc/jBuEYOuEWHEIc7kMB2iAMVbgZ6ShDcwDAAOzCCvwCmeiCvYcGIrLjKWEZ7HIBebgJ4R3P4FhxJ2ApgEwJmSzc0AFFTdujpIUKbX1dCUYvjpD2d4HZx78CeELCGX2fKsa6LuKJMN9fsZgC7Svlhh3wXWEs5V/Vji7KO5Bu+61Y+zgf4D9sdajQHoco9u9tdcGD2fAf0h6+5BR95kz/+6eFne0Cz3zGv5zjmIki2u3Y9meXh0+jo2r/XGcbPMu6EIz51HFuJRZtZ/rkH73LhgI3S2htYBf6vhhc6XHNbj4ZRzcLA2+jeWcRsaAQuBnAa+EiQl4p3rKCsA44teQm4GagfGFrZH15K8rQDCer2uGxDvLgZqILbkcS3hzxCp7/eiYScCcewUeoRBgO7u2PJjiPTu2OoQ+SkYMbcQsOSWh3toRPcihkbN5qC3u+Fbgw5Rpp5wZpb+f7U8G7JVLA9wIsllB1TzVzsO9TAJmAbyOAyeqib1b7lNeafeW5plqd5ku2/rGNP3Oc8tYxQHdrbzJgecj18+L7WJ5jcy4l7u77k4pEsIWQ+t6Fn1i8faw4xvJv/NvBg+rz997t9CufrM7hxRjq9lDebNv3QmjjkL8OsH0bLBZbr/0heg0c70qP/gDkHW6+J1rvXUeZj1WbLgJXely3bAmMHAmcatcbzz0HvJU9Fl/f/CNERQE/y35DWDj3dQbOnsXIkcB3zuxFyS13oLjr7WiZ8C8M6n8eCQlA6Q8exx9+kYILkdcCN92Ec4PvR9P4LUBeHoqb3wB8//tAaqrEg547h73pLdDuuipcd51qSIsWKC4W71+XLqJz37SpfMe99+Kmm2RbVBRwqrqN0Hoql1tBAQxl58c6JcJQiQIjO4nnVXvbdEiqKQuLPbWmvgJsHkLtQq0lWrYM7Xz2c9aEUaPq1JSQ4fZUXkrPZajX2ID/DDQYhJcRp0+fxjXXWHliVSpBoLq62myLiopCYWGho6ze5oXz58/jzJkzjj+DUuBneA8YCORu7Irw8WcQ2fEU7sE/kbX2VrTDSfScugfHCjrh++0+w/eitgGlwJSJb+BG5OAAemFS5/nohQPYhnvwADbj//iW470Px2MX7sZptMJn+AHK0BytUIQc3IB/owtycAOSC76L7RiMOxCPMjTH0B4bULquLSb96g/AOglXvVDeBD+I+gycDwx9fIOEkf5AwkibFKjrKFchrr9Vk5Ny4H6sM5fI+5XR9wO5Xr4EcIj6PlHKm7J6grdRfe5X4WL7rTw3viT5UGay5MqR0MfZYZej8CvrRRlfy/wdE376SvBywcD5zjBP3/uQvn3BaazpsjXW99vA+7yu+VKBQy5f3XXFNz2ue2GPPNtFEg5Z1a4Fyme0RusFx8H3gM5jU4E1AHZGoOXZU4gan4vWTxxH75e+Qschh3EzMtA8rAxNUIF++BrP402M8f0Or258Eeno9v+3d+bhVZRn//8cggQkIWySgEQiiyhCo1JkMRaxyNJS0fJWxaLWV63l1f6K2qq0+qKlatVStW51oWKhiL5QoaAsAkZANgETA2GRIBCEBAgmJEAICffvj2dmzpyTOUtCgCz357rOlXNmnnmeOWfmmcw99/KlCcdZQ1/Wk0ZS6g4KacVgFpNND9pSwBIGI53OIeHRPK7s/Rm38g/4hcAMaMdupNM5Zv9+YT2guA+uuHkFuzZdjG+hyS+k0D/H7GPq22oZhzOthxozre+Yab3HfAacnEV3uLBnPmqhZRjZ291o/c2RwAc57wRu4yZUXp/cZxmlvV3LPB7YhJsrXlQnrNIzL68wqI37YVaUBqfvztAPf7zGjOZhUlUJeFg2M0SbKHMvq8KZntevvGL+npe/kYICI89w+fb/MzIS48dz7KJUfpIxEQ4fNsmBcXFMnw4J2avgggv48ONY+pR8StyBb5iT05MNG+B44+Y0O3kEOnSApCR278ZYQB07QqtWrCrvQ4sWsHBxDI0bWzvyu98RE2Py/hI+eMtZHh8PpKaSmAiJiWbZwYPWNpb+g9MHMNI+JstdlnrPnpSUGBvxlVf8xpMtpTHP/6/dwVOCwQovDZaLmBRCgqk+4bKvPT8rSk2hBuFppGXLlgH/AGKsq2CjRv6fvaioiNatWwe0tZd58cwzz5CQkOC8kpOTnXWNLj7Ccq42GnR5Jt8npnEFW+lO/1FL2fhuHzZnXsGJP7WggDYcpA3dbs4kn0SOE8v/428MYCVtKeA2pvLHuMd5XibyKveRQxfW0pcO7KWQlhTSkm10J4euFFS05cQTLdhZcSEbMtMopCWfLRwGB+H1OQ9y3n27zQ7mNWXhkaH45sBna4Zx4MkL2PHqpfheghMrWhhDbyKwwpWDlgdLJ5n/Ir47rRy+gyZvp9H9VuGZb0udmwivGx+nGMEMc7MolwJ/ChzD4aD/rW9W4DLfIDN+sAEUkNN2kEpaW3JfaKOpUp4hrhvnif78pErbReGxc7QCMV5P+UP0N4aRcN/EBj/pr5SD5bFN2L7t/DKrHy+9RNurczY40/P6O1oaI+cWIXXUanyTodGjR2gTc5AubGLXsxfDZdBx1Nc0a36MHrHZFB5sSXe2Ek8x3dnK//JHfsAycknmx77JLJO7eIc7KcTcXZRhEnDyZnUmnmLeyb+TjZv6UEEM5cTgWwItYwtZw0Dee/y/zRw9CIUFLfH9zjLCVpjz2fcArCfNzJtp1pew59Bwczx9j1vrDvqNM3nL+pzq93rLKOu8mWF9ngq+y633rvPbRqZafVjeeLHTlFb4Qj7IsT1Nvl+D72r/ct9w/9z20v9z2t0Yel2ltkEGlK8XAdecgHUhzvFQuYryemBuJICvW/T7BuZYVMWgdT9MCh47mOoYj/KMRz+jK19ja4IzPa/79wfeeIM1R3ry1FNAVhbFw35G1sH2IEJ5OfA//8PoB9tDx47kNunCvbcWU9SjP7Rty43XV1Dxg0GUnHchI9ut4nvfM5KCJ5o0h6QkMnfE09X2Eq9eza7y8+n//RNc2OE4L75oCtEUF8OuvFji4mDaNCi66R6aTbYs1cxMkzxYXEx+vrEBL7nEyiHbvx+o7G0rKoIDF18dsCwuzuT/3X+/f5ltGHp51zy9Vjd6T7KUFM/FAQQbmG4tQ80TPHW8tCGVOsrZjlmtj9g5CWVlZU5Owueff+7kJNxwww2yfft2OXz4sJOT8MILL8jkyZNFRGTYsGGSm5vr2XdpaakUFRU5r9zcXCe+OlVWyZWSLgNlvohYeXgzrfybv4gMkdmSJDmmlPxik4/UUbbJWJkkw2WW3CGvyUR5SBZJmsiFyFQZJUNktik5v0Lkl/KipMkimSRjpbNslFEyVc6TXdK0sEA6yja5SabICPlAGuWVyDkHi6SjbBOmuXIA08XJR2pdvkdYIJImi4QVLq1CK2euUg7RPNd7O5fJKh9vywrY+XvMlrCl7KOV4jgTMK/qGmA1Vca9qoQrfe8ctzB6b6cTWyMyGqqbk3C25jXrrHPa0td0vrNL18/Ozxso8yWuZL/EleyXx2S83CRT5ApZ7uQDSwfkDnlNHpPxMkI+kBHygbQu3yM3yRSZJGONTMUrZjxbOiKuZL8jS+OFo89p6366zmcnN/dPVi6tV+5slLlkIlbu4t2R2znt50Vuc6pUZf/rKtHmOJ5N6tq8lq++MiJ8b74ZsM2hQ668NEuk79FHTY7f0aMmfW77djF6EocOmQUnT4qsXGn0ALOyTE7hggWybp2/ifz2tyJZWbJhg9X3ypUBqYDBFBcHfg6QtrBy+Ox8vFOVragLuWz1kZqWGzkdaA7hmUMNwhpm+PDh0r59e+nXr5+88847MmPGDOnfv78MGjRIdu/eLSIimzZtkrS0NOnfv78sWmQE5IuLi2XkyJFy1VVXyTPPPBP1eO7JMkbelCEyW0bLZGf9FbJcOooRke0kmytpsp0nu2SK3CRJkiOjZbJslk4yFWSRpMlkGS3Pyv1yh7wmd4kRsU2SHGfbEfKBJJTuk0Z5JdJT1ko3yZAhMjug70iaX259tZomlG6VUyRjz7FKhmOlz+lSbwnWXAzb1kOAOmB9lHqN1ek77LbV0JSrzj+YszmvkyRHGuWVCNtPyjh52tH4ZJ4Rlhfxn6fsLBP2HJP+skSGyyy5SabISJku26Sj/BnkaRknb8oYGSNvyk0yxcyBGYGFmmz90J6y1hGUdzNG3jRFY4LnyrTK34N1EnDNYZ44D6ycZQsqF2OqTVTlYcPppiYfBtWEscyKU++jpqhr81o2bDBFYlzK7KWlYqnJG4INtqVLReQ//5EpU4zBVlhoGW5ZWebvjh3m7wzzVOak+/JoVZFZtEjMuBmBF+033/TrGypKbUENwjOHGoR1HPdkGS6zZLRMlpEyPeCJPutMhVEyLCNtZ5n0lLUyXGbJi/JLeUIelvHyuDwhD8s2kM3SSSbKQzJVRslYmSTsLHOqiXaUbaY66QzLY2F5KJIkR3jFVCx1Kh+u8BsdabLIvz+PWTeBtkchXRyjNRi3F0TE74FihbnRZEtob6DbGxFJ1FipPnZV1tM6RphqlVWlLvyDce/jtTLXb/it9hvfPGqq9oqYeXGlpMs5B4ukaWGBjJKpMl4elyTJkYdkoiwC2SYd5S55Wd6UMdJRtknr8j2m+uj9xvhrWljgXBuY6fLEuzxgbDGRBgml+wL219m/mX7DsGlhQUDVSqcK8Ckev6pSk+cnj0ZY71EVONI2p8qZ/j2jpSa/dzSGcF2b14WFYqnGS2A5zuxs4wEUEZk9W6ZPF1Pdc8MGp8KozJwpZWXGICwsFJFDh6S8XESWLpW1ay1D8PbbJSvLePZmzzZexoMH/cMEePxE5LHHxO89DGL/fn/7jz8WVZ5Xzhh1YV7XFzSHsB6xnS6sozf7SSQ9fxC+HOEG3oO2JygnhlGp0+hBNp065XAZGfQgm2x6kEwug1nMhJeeY7o8zB/5X7bThZ2kMJP/YmCnJWRV9CKbHgxlIYWxSXS+eRP9f76Uzj/chO8pyMu5kG73ZfIxP+XaTlYVl40g5zelF1+wnS6mSt+rQFuT19c07ZCplrcR9izshu9JU1zGrXEnA4Ek8953j/89r5jteMXkBNr5fr57XFUMrbzCmPwj/j4+c/UVhC/KBPXgdr57TLGWiNv92iOHqIYLskSlD/YAnlp+1cWuynoq+B4PzN+qNEZf1weXaLM7n8o+pqHyLusqSyePoAllpiBQX0xF0ffhymc+43tk0abiWzo9soW1awYyqM2nDEpIJ5lcevEVf+VB/jLpcRbKRH7Hc3zJZWTTg15k0SbmIE0oY/jL/6YNBZRmtKZTpxw23tMHNkLaXZ/QpuJbOv7ha8AUcbmk+wYWMpKiXyXhsyoFxuQfIZsrzBxMwjk+pRtbQ5J1vr1h5cS+SsDxA3O8fB9Z+YeDTAVNr2MYfG5HXawpeLww+YBOm/dDrNgYYjlWfnJQkRnfPUBG5PGqi+/xykWiIuXqVUezz3dddG3c1Vvt/D9f+yjHCKPT6C5oU5PXrrNJQvoccsqSYfx4GD7c5Lo9/zzvf3UJa9cCX34JQ4Ywut830KIFtGtHbtvLjdbfsGEAnHuuVaClpIQYKviwcBB9vnec1ath4a3v0vP872jVCgYMgGcKx9Lm328xfDisWOHaEUtvcOJEuPxywNJatIverFljirm0WuEvp/td2k9M7tjG0BOioADWWxV5i4r8r0oE9xGmTzeexWeUM0aJRwE+LzyPuVI7OdsWqXJqBOiVzTPhkKwzmmBpskgGynxhzzGjCzjDeAI6y0a5VuZKT1krN8kUWSWpIj9Blkh/x6swXGbJCPlARslU6S9L5BJZL00LC+RheUKulblOqCevWN7HBX5PHYuNt4K3LW+gWzPs72Y9Gf5QQXtZkuQ4OY9uKuUTjhOjwzZOKmvrrbPylTy0+Ow8Ji+4RUJrcFneKbfeGGP8uVLMqPw03HP8aujxOXqJQVpntlfAM0wvxDjVfWJflZwtZ5tXwqz7RYjlad7LPdve4rEshP6iiN/LxbC68cQxeB8vkfVG38/WFl1tzvUx8qbEleyXbpLhePhGyAdypaTLdBkp8jNkuoyUJMmRm2SK3CRT5BJZb+bsChNG3iivRK6UdCf/mCnmXGGmCTlnsZXza+X6NsorMfMlw3xmgeXxtyIGmGflC7o9+yPEr+sXdOwYJpV1CEdY1wg7B9GlRRdKi48ppl1VcnJ5wvtcdesQBiwfHLif9r5GNZaHnqGtQ1iVfir14TEXnHUp1euzLlIX53VZmUnHKy4Wk1O4YIGUlhq9vilTjFfu5EkRWbtWli0Tk2yXlydSUmJeM2fKlClWTmFhoXmzdKnTTDIypLTUChMVKwR19WqZONEfHrpli4js3Cn/+IdIebkZ12bZMrNvxcX+9suWub7Q2rVG5zACZVb6eXl50IoZVUygrwJvh/Iqr11baVGl/RL/PleHmgi91fBdQ12Y1/UFNQjrOAEG4RZzA9e0sEC6SYZ0lG0yRGZLqqyS0TJZfikvOqLx18pc5yZQfoOsklSZLKPlCXlYpshNMlYmyWiZLOPkaeFtEwpqC1qLWDeCVjioLXbtFHdxFR9xh2u1Lt9jQkCjEES3jTMnN8ouGPPnymFZjiE689TCp+yw0nD5cI5x6A6jc4fFTbFujj2My3BGUkC7KAuzeBqDUYRWRRS7t3+HEHldXnlDvCIRw3JDhvaGMMSrQlWMgLrwD8a9j51ksxOSOVDmC+vEEZofLrPMvFotMlKmC9NEHpYn5Fm5X+Q3xhicLiNlvDwuw2WWPCbjZZRMNWGhf/aL1zctLHDGbl2+xxiXdqGg1ZX3z22sOcssg9ye88wwx9wJIbdDRoPObx7zeLAT4sHNmeR0h3o64zxR9YcuXnO/LuF1Tp0qdW1ef/yxv5jK2rViLLijR0V27zYGimUVrlwpIq+9Jv/8pxgB+5MnRfLyJDfX2v4//5GsLCt0dOVK83fDBrNytf+HdsJB//hHEfEuKOIlHO8OM60qtbFYTF0opKL4qQvzur7gExE5O75JpSY4fPgwCQkJFBUV8asWRrRpJylUEEP2kR480vxZjtOEXJLpwD4SyWcr3bmaZWTxPZ6+dSJ9p6eTwk5aUkgPsnmKPxDLcZpxlK/fT4U4IAX6X7qUlVwLgG+J0QS0uYH3+Ljgx5S1aUEvviCLPgC0PJ5HYayJ17yITLaRanTGygP1vCLh+7yyJp1vlilLX+m9R9uaxveGpWm40CVrEaZd8D5We9yXCCkeXantJkti4yzgyzTyAWdkrHerFrbqnjNu3bHahHsfEw7E07/Lp6Swk2x6kEg+2+nKjsxLeSL1EbbTlXiK6cBeiomnL2v46W3zeW7q/czivxjASnJJZi8dyDrSi6Ml59KybSGHppwP24ERMPKq95jNaJoVHaJ0dmvn9/RNhtS7VrOXDuznApoUHPaL0bvwLQHSgzTkQpDCFnaGUTn3bQXpbr1/A2gZXvuzqrjnJJgQy2i0OE83vleNRI1SPeravG7xyScweDCrshPo0QMWLICbeR8yM/nixqfpc3ExlJSQdbA9vc7NYf62Lgy/9jgvvBbLA3cXk1sYT/LBL/m08HL69YNm5cW8MT2eW2+F+G3rjX7hIKMFMm9ekMTDhAnM7/ckw8OE6Tps3FhtIXg3CxfCUOt/ZXGxiqIr0VEX5nV9QXMI6xE7SaGlpU68Lv/7JDfP5YWKB8ihK60oJJ5i1tCXFL6hFYU8nTiR30836ufZ9CCeYhYylP1cQDkxxFPMkJvn0DTtEAld81j16rWOoHvra74FzI3/j/g3sxlNcptcADZ+1IehzMG3FYoWJ9GeHQDGGNyEuXEMYQzG5B/B9y8c0WlbFN7LwAtlXMlVeItWB+FbErlNQHuX9pV9QxnKGPQa/1SNQYjeGAQrtzKzav2HzJ2qIqfDGPRtDTFWFMagW++xXZG3iHRtRbr42E5XPj7+I/qyhmx60Jc1dE7dxDvcybT19xDLcbqzlXM5yk/Pn8+/pw6ngLa0Yz9b6c5HRT9i1bcDAOibuIaKcqOxdt4zu6EcZmMS6yrKjdK0MzcGnyCDfuznAmt9jD8P1zpX2lR8i/zQbwz6Pgr/fYKNQUdv0vor3V1aluWVjUHfA+BbH/l3C0Vwnl9NG4O+yVVsb3/vOmwMuvOqo87tjLbv06A5WCsYNQrWrqV/1wP8+c9w/fXw1uGb4a676HN4Cfz+92QdbG/0CI8dY/gPjjB/aSxt28LyjHiSG5n/wYMGQUUF5BbGc+/gHOJ3ZPJN697ML/ULQ15t5Wc7+VxPBhmD69dz7Jj1/osvAvezBoxB8BuDiqLUTtQgrEes5FpiOc5RzuW2xH8ygJX0iMkGIJ9EtnIRvciiO9sYNu0zFuQPpBdfEUcx7cgnn0RyMcK5eUs6E0sZTSijrDSWoowkKDE3pwCJMfmAufGfv/CnAMRjsrzlx7CQkVBq3uct6ezfyVK/UeNlkJ1c0Bz6iSM6HezhCr7ZsEXL3caWb6ERrY5YsKU0qC8PkXg38kiE/txt7f2/N3y7UDg33UEi79EUoXELuYcyzEKJx1f6Tf5VMzd4NWFo2l6jSn2/EcXGrgT4/QneItK1lV58QV/WkBybSzzFlBPDe7tu42beJ5lcxvb+K/kksoyrmTDtOZ789mHW0Jfn/jWBebtuoIIYY+iVx9C7+Xq205WK8hjkLqioiIEFZs60qfiWlDbfIHcY73+TgsMw7xx8LxlPP0BFYnNT6Am/oVYQcz7gL/AjPw7/fXxvmPEcyi2vvuthh/1e7gs8nwHkheijC0KJuAe0GRu5TVUIKIASwjj0Pe76UB6+v3DGbyTju6pEW1grGHdhG9uwPdWCWfY1MNx1N/jcqHNccQUFjc7j9tuh2foV3HNlJl8c6gIDBrDrty/Tq8UuLi9dRcUlPeGbbxh+UQ63lbzO1U2/gHbt4ALzoOappyA57js4ehRSU9myBa680j9MWZn5m5BgROIBeOstf4PevWnWzHrfp0+Nfb1587yX11fvoArdR+aTTyK30UI0Z4mzHbOqnBru+OpRMlVGyAfSUbZJkuRIN8mQNFkkE+UheVbul6kyyhSa6IvMliHyrNwvY2WSpMoq6SwbjU6hle8zSqYK40xxms6y0RSX2CKSKqtERBy5B7dGlyMJ4cotcueNOXmA97sKsrhyFnjb5JZUVejZzmkLzp8Lpx/mFLGw9/m3gZ8D2to5UB56eZ4FKdy/SS2Ru3DEw63cLB6NLt/Q2T4op6smBehrQti70rEP893qQk5CQG7wAjMf02SRDJdZRjom3eQM3iGvyViZJJNltEhP5H55Vj6QETJRHpKRMt3kAq42RZ5sOso2k29r5QAnlO4zBWssTUfS/Xmm/Naf3xdQJGaxaw69Yr2Cj4FLI5J5Zv4zM7AfZ/0vzHUhGuziK8wOnZfrzkl0CjCFyon1Kh4TIs+5OgWWooVx0eUZR8wBdhfx8ihkczaIJGxfE3nEdW1ey9/+Jrm5IsuXGyH6o0fFJPFt22Y0AzMypLzcKm6ycqVs2GDqzqxcaRWa2bEjoJ7LLbeI2a7EaIquXGna2Ni6hTZ2ft8ivyJUgO6hXdRkrl/BqhKHD3vnHVaLdZEFaauUkziz8g1AcXEVtq9lNNTcx7owr+sL6iGsR+STSAFtaEMBl5NBd7ZxLkc5ThNiKSOXZEZfNIf3Vo8kmx5kcDnd2eqEmqWwk/M67cO3FT5nAPwCurbZzo5Jl7KXDvAK5BzpAkDrrt/CYpyn2771QJrlVSiHHmwwT69dT79lpCUPcY3fu2CHXPpesp6sl4P8wTwdjj9ywKybVfm7+uYYr4LvKStE9Cmzvf3k3fckZv/w9vzJH6w31v7J89Zfj6fR0ukc89fDKyH3uca0pCdklOvpdhRhMm5vXain6nY59+p6M2wPqkwwIVjyTJAnI1Ip/iAvRiRvqe997+PmuW/WsYgkF+GbE9ojEPBdfh34ua5zxdAVzHpjDCteuo6VxwdwId/Qc+AXtKSQ75FFIvn8d+f3+EfWaApoy0oGsJcOzFkzmuSEXDr13cLaZwcaWYdJsOeNbmZubGmK7zMoWpfkeP7t80/udYXqDbb+LsaRdLHnVgpbkPssr5A93+wwb6tPCPQayg8tL+Fkv0dK3vEO3QyWcwmQpBlpzb8nK28nL1jt3/V7r2Skd58y32N7Vy6k706X9/Otym1rklBho77xfm9gqKgD2+vqnpvyac3tW8BYVih6NHI74L++OudP8PrfBEpWeI55Y9DnOi4/UXT7r+k493XSNr/FiG5badZU4NprISmJkvj2lHRJJaaR0KgR0KEDjRtDr7b76L/tXQoLgaQkRp87x4R6fvgh771SAG+/zdylzWHXLiNdceGFZrB580hPNx5CADIzTSgq0K+f+QzQbJs/xyA21vwd0S1ErD7G0zd0aKBHp6Ag8ncP9qQVF0NJ98hu/yp5FkdVztGIi/O/j2Y/awO2l9U5dvWMaOUrlNOPFpWp4wQn3D7CkxQTTzzF7KUDbTnID1lMIa24yjeLGTKOZHJZzA/pzjaKiaeANrz5/m8YdfM0ZmWOoVPqFrqzlUXvjqTnHV+QTyKxHCeXbgFjJ/M1e3al0LnTNnZ8dqkJBx0aWNTFfn8z7/I+JtnL9y6QJgE3jHY7u0iL76PIoWfVwbfe27Dz/Qv4fuiwxBrdh10nHCPzTI/jm+O/MY66n2psU5sILuZTF5LU3fv44xZr2EsHBrOYN/gNzYoOcX3CXLbThbt5m6t87/KhPEw+iQC8vv5BxvR+i48rfkRZaROaNC1zwjrBGHqdHtnCrlkXm4cXk4BroHPvTRQT7+QLghXqW+4PgQacgkFeBZXs+eUuDANUufCPV3vfEmBnZWO/OteKqhRnqiv4/hV4nMK2fT+6Qj1V6fNsU9fmdYsWLeCTTyjud50xdD75BNLS4C9/QR57nJMn4dgxiMvJZFfLVDr95dfw9NOwciXv5g3lju99aQkHGoqLoXFjy6hLDZ/EfewYlJdHb2B99x20alV5uRaHUU43dWFe1xfUQ1iPuIYFVjXAdhylGYNZTG/Wc4xzGXPJLD6XUZzLUfbSnjJi2U879tKeYuJJvXk1nzOAjqlfs5OLWTRpJP3vWMrGWX04l6PGq4AxMsA8lc+lG8w7hx3PXgoLgFKr8IcrD02uMjeJKxlgvAJvAB393gPfrhMmz2aBtUGp5eGxbvDasdvJEQuVh+b2RIXzoPme9RuDvrGB3jj5uVXMwiXa7Ptd6Bwgz/5tL56Vc+db492uusZgJWHux73bhRvHy7DzFAH/nf9v8Da+dz32JQqx60iC2e5xoWq/fTgC8kujqapXy/g+6+hBNjtJIYUt/FfCLC4jg0GkM/aCd/lc7iCeYo7SjCx60an3Frqynb4xa7ih+WwGxXzKRWQar/0S6PzIJlPYZYH10OAhaNr1EDlcyoGPLqCZu+jOxfijAO6xHg5Y95qOd/9J63Wd62HLAn8XvoWBn4PxjQbfT6z311neaq/2C/DMt4vWGHSfT9U1Bt35tAF5kJG2i9Kb5eXtBPPbRyKS4ea+XkRbtTVcn5E8elXFPgc819nXoyiuIXWFefOg4trraNIE+Owz474qK4Mbb+TkSYxnEKBdOzq1OwY33MAXW+KpGDyUpCR4b8vl5OT4+4qPE5MH+PHHTJ1qltsa73PmBI799ts4HkKysjz3r7jY8t7Mn+83BjdvDmgTvyuMiHxQW0VRajdqENYjUviGthzkJ8ylO9vYSQrJ5PKza+bxf5tH0JLvOEgbyjCxIPkkkkwu2fQg89vLyNuVzJ713UjmaxgM2+lK2qhPzM3jCvDliN/IGGzdvDS2Bv/VCeIGHzBegRVmkW08AsRQAYPFvN621r8EpFvhmBOtELWLTZ/2P/79XGDC1ya5+g0OU2rsfyuvm368bhzkEX/IkrzuCht1t3nB9f55M6Zd1CEgtNMV+mSPJe9Yf62wL+kbOsSxWjQO/BhNiX8IbUg7/fxfUPtXzXf3TXKFerl+T7kj8HcCV4iebRR7FHqJVM3RN8g/HtRc2GfAQ4LGIZvVWj7iR1zGl1zNcq5mOd9nHfEU85c+j/Pb3RN5m7v5il4U0pKrWU4MFTyR+Szzv/0R09bfQy7JfD0+lc0fXQGNIYZy2lR8a36Lu03RmB8kLDeDrYDSx1rjy7TCJBsDTc0qeSvw4YAzDxubUGQaG++h70m/weX7tTEc5T3/XAh+aCPvWdveBvKJGU/eC2zjG23ODbnXnCeRCD7nfWOjO5+8jBI7VNH3JJDuWrEiQl/WnPH9DGRqFGPfaf2OHtihqtF8dwgx/zyuF+EM1Ujh6fb1LmAbj+uur1vlZQHrrdBkmetaNjbwWMjz1ndvXHm/QoWh1nZGdNnM7t0Qe/Q7aNOGnHb9Yf9+jnXpSczmjfj+NJE4MVbZFxubQUoKfT78PTF7c7nmGmMwdinbDJmZXHUVZG30wb59MH48118PbN3qFAgd2eNrCgrgww9NqOSYMdBqvxUK2qtX4I5Z4aPxO7OIi4P8K8xTtAMHgEsuCWzbs6e/SE0wVttaUSAkVHWbekp+/ukfo7j49I+hnGHOdhKjcmq4E267SYY8LE/IYzJenpZxMl8GSlkCki5XylQZJePkaRkisyVNFkmaLJLW5XtkojwkQ2R2gOj8FbJcmGmKTcSV7DcFZOzCKukicSX7RUQkSXKkp6w1xWisQgcJpfs8C3pcKelGDDsoAZ101/sgsWW2GJHsYBzR+hdd74PE5CMJ1DvFZIKKGVT6HKK4RHUIELAPISwdab+jHitSEYfgIjFhimWcStGXcIV9ahJbDD2qtutqf5K6e17fJS/LOHlaxsvjkiQ5MluGSB7Iy3KXPC3j5CaZYuZWupmno2WydJaNRrx+tb+AU2cxFZ4a5ZUI44woPWPMOkdM/i/meDPNml9PWAWI9hwz7zP8527wucovrL8eRU94NPQ5GXL5vNC/j7tADH+umSJHwQVdAgrTuOaL+1oTqTBTTRRMCh6/Jol0nQho6zHH3NfH6sz1Stf8Ma73VSjgww11o/iEex+nTnUVevn736W01Cogs22bWXj0qFmwYIFIRoa8+aaIzJhhli9YIPLccyLiL/5y+LCIfPCBEaD/4AMRESNwbzNzpsjs2SIzZzrFVUpL63ahFaX+UxfmdX1BPYT1iEGk04aDVNCYDuxl2OWfsaRwIOlcQwUxHKQtTSgjn3Z0ZyuJMfk8e+QRsulBBTHMybkFgPWkQb9Sjpc24XhprBUOeo4p8lIOxc3PAyDvjc5k0YcKYpwiFJfFZpjiLjlCy+N5ToGJNQxk45w+ASFfKWxBBuIvlvBzy7tnF4vpTmDuk+3ds8O9XBIWdkELG3cZdC+cwgtBMgvuUDLfS6G9cL7fBXkJ3aFkIYqpBJTVDxGKFWq/owkZA7PPbs9eKCp5Iko9m5m+PDypIccPKvMfSXvRDtuNSjoieNuX/L+7V36a7yVv70FRBI9FbaMZR2lCGTGU8zd+w8iLFrFahlBBDNn04D9FP+FcjnLewN0kdcplOVfTle1sXn8FJJ2ArsZzl4zRCT05rznyApSVxhrJhzXm9/PtOuEUdbLnlkzALDu/KY1+dcQs/zn4PvOfq/axk3esENR7Az10LY/nwa9OOOdYcKiz+1z13WbNrQdCh4L6bgz0VMojgd7/6hJc0CUgWmCCP0LALeXi5XUMCM38Q2RPmxfBOqYyISic2jVfIoWOhxxjbOTrRMA+eMwxmeiKkIg01z2kboKvg25PalUK+MiH0betLQwcCHGxJzh6FPZdfy+NGsHJk5DTqBtkZ8OKFdC4Mcd+MBSKixkzBt7nZiM436EDxb8yJ4Rd/CV+Zxb87GcsW4ZxHx47RkyMa8BRo2DkSBg1irg447mLjTWRqnZhD3eBD0eXMAwvv4zjUYxEbfUoRfM9Tye1woOqKKAewrqO++nJL+VFR1oiQ7rJFLlJnpZx8rLcJffLs/KwPCHDZZYkSY7cIa9Jo7wSuVLSpZtkyDkHi6RRXolcK/4a00wxsglJkiNME+kkm511aWJqVafKqgBpiStkubDa740Q8UtPsOeYWW89aR4us6RRXkml75RQus/TO2CXrvfCq5S9Zzsv6QhXefzqYktfROov2v102ttyES6vSzR9VMVjFtV+hPHWnC3cv3lVqAtPHIP3cbKMlkkyVsoKkQ9khCRJjoyRN505mVC6T4bLLHlIJsov5UVJlVUyUOYLW0x/rBYZJ08L66w5a51XSZJj1geds/bnK2R51PvsSFVkhG9XaTv7HHd7/ULMcxG/p71pYUHldTOqNvbZoqbnp1I35/XRoyJSWCjLlxvFCPn730WyskTSrdCZLVtk7lyR7GyRRx81jsO1a11evY8/dvp+4AGRgwfN+7/+NcQObNtW5X3eu9d6U0V9CWe7BsT+/Wd7D+ofdWFe1xfUQ1iP6MBeOrCX0YlzyKYHW+nOUZoRTzH76EAx8eylA42pIIPL6Zu4hhgqyC1K5sTOFvRNXEM8xdzKP7iGBZACpEDeu50hBXLzk/GtNwLWawr64nsfMuhH047+IhTrSYOOpeTgV5SPSzHyEXJ+U7N+p+njY35KRWJzwDwR91mJ70Xbk2Bn5e8nP4a4wQc8v7v80Pz1BT2s9AVVzHaKyrjF1ndaBW6WELaQSTiRa7uqKhBQPTXUfkaLIxfhKjUfTR9VqegYCd9L0RfuCNjuNOT22ALpEPibR0u0ZfJrEz3YQAf28uuWr/Nywli+ohd3MsWRjLmXlyj6exLFxLOQobx//GZ6kE06w6CxmMJAfeHFnEdhC2Tm9IUtZg7kPdAZ30JI6OhPOvHlmArAvn/BhpfSAvbFnRdcie3mj9uDBtbcfpaAIk5uQXXnHHcXL9oS5gex1h1LaF1pVbTFUqIRrIeg60QN4p6fjrxHNfbDvmY6n6vpLYyW4PFOub8qFOYJ208NF7g5I8ydS6NGUBGXQFov4yYquuVeOP98jvcbaDxqy5bRsqXRoH/mwQNkZxvd+J07gfHjYfhwkxj41lvcfDO02beRAwfgges2QlFRgAj4nDlAt25VLvbiFLcZGlhS+ID9rzhEf+3bV2mYesF5553tPahf1BVpkPqCGoT1iGx6MKjNKpbm96eCxrTkO8qIJYPLaMYx4inmXI5aFQo/5TIySGEnPRKy6d97KQdpw7kco4A2HKMZndkqWXcAAAkySURBVAZuYUz3t8zNyzo4mdcc6W3COMvatHBuvo4ltDYace9DFzYh5zd1wkV9H0HJOnOV9K03BptMgEPrzg/c+TjrBcillcO3wBSlsMNVfa96F0tx34z6JhFSRsLdv21gyQ8DQ8AqhX7GcVrxvWHdPEeoqhq2jwjaf9UpclPdiozRGmxOsZEojLXC2KTwRnskI/Q0H8PTQRPK6Okz4d8tKaSMWI7RjOM0oQllLGYwNIVE8klhJ01iy9hJCj3YwCVdviT1+dX0YAON4o6a7/+2z4SFNgVGAHHmd23HbsD1QKOpOfZuY0Q6neNobNrVSB39u+fNQxUbuz+amjHcocdeDxjcIYV2SHdwKLFvEqZw1HrXMiu8Mib/SJhfMfDhkDzjsd7L2HGdL24jtkYJOie95mgofcLgCsDRFJryzQkdou0V1hluvGjwjQ49XiXZEg9D3daqDLtfHgVuaj39+lFWZqp9HmuSQPu2J4iJgW8KW9G4McSv/gTKy0lJgTYUQEYG/XsUUVwM3btDzt3PQG4uXHABtG1L34w3oGdPzjsP5uf25LuTCVx3nX+4kfaxs4q9eGkBAiy05rMdPpqY6DL+XDS2C3QFF5pRGgRnItS2TZvTP4bi4my7KBU/Dz/8sKSlpcmYMWOkrKwsqm3c7vRPQW6SKfKEPCy/lBfll/KidJMMuUNek4EyX0RMqOcomSoiIv1liYyWyaZozDyRbpIhw2WWjJE3JVVWmeIT6SbM8pyDRZWKBth9XiLrRcQUjnHTtLAgIHQ0GLtQTTj6yxLTNkQYph02WN3wwepsx55j/vdWeJxXKGpUfUUIV62JUM2E0n2n3kkUuH+Xam3/YuQ2NcGZDkE51Xk9AyRVVjnz7H55Vu6Sl6WbZMg4eVrSZJEJxV4g0lPWiog5r+xwUt4WuVbmmtDvdSZM1O6L7SdliMyuctg0i00Y6qnCuvDhoeGKSnn2V4XCJuGuTfWVaK4n1b6WuQrE1ESBmYjtpwRev1vs31an5nVpqZgYw//8R0REdu8WmTpVRLKzZa6VuVFYKCJ/+5u/g5kz/VGis2eb9Rs2iHz1laxbJ/Lyy2bV4cMid1ehKI9DRhXjvUNQWBh+vfWVFSUiGjJ65lBh+lpCZmYmzz//PNOmTeOpp56ic+fOjB49OuJ2KtqpKFXjTM4ZndeKcmbQea0o9Q+dM2eOOqjKVT9ZuXIlQ4YMAWDYsGG88847nv9gjh8/zvHjx53PRVaJqsOHD/Mcf6A1BWRwOa9wL6lsZggL2cLFgAk9a88+pn55L70vX8E5lJk+SABgR9GFHC9oxU2d3yWbS9lyqDsFrVvQk22cw3G+xOgVXcsKLuQbZmbdRpFLwihhNRT1g4QsKOoFHY4c5LzmB9i5uytFF/hF0hNmQVGYinSdyaVgRTJFaaHbuMdzPn/tXUGyM7nsIDlsGzcpFXvZGdMhfKPTSMJiKBpctW2qus8JC6FoaIQ2u084xy1hBWGPh3Psw/QbqY/qkpAORdeEWe/6PROmw/kjNgBwJp6F1cS8XspQHudP9CKTA7Rjcfr1tLvmG1pSRBmxZHIJKRV7AUiK2cfmHVfQs/M6Nq7rA62Fos4+Er6Edpd/w/6sCynqBQlzoGgk/IQFzGVY2O9gH9OEdOhwTQ6b6eLd7p9AmhnPc701JsAPWMUy+pvlHwElUBSU/9eu6BD7PfIEoyGa8zuVzWRiwt3aHDpMQeszd7OR8H7l7xu2fXr4czzi9hF+D6/ronvMhOlQdGv1xw/o13VdqQl+xdv8nbs5fPgwUHfm9SefwHUFM/hu6C1G+D0ryyRN9e9v4kibN4dly1ha/gN694aEnZkcuyiVZtuzICEBLriAoiJI2PGlid906QmuXQtXXhn+O3z3HbRqZUJF4+NDtzt0CFqHm4abNsGll4ZpoNRWiorMqVSbOZPzusFzVv2TisNTTz0lH374oYiIfP311zJ69GjPdhMmTBBAX/rS1ym+cnNzdV7rS1/17KXzWl/6qn+vMzGvGzrqIawltGzZ0nkSUlRUROsQj+TGjx/Pgw8+6HwuLCykU6dO7N69m4QaftRz+PBhkpOTyc3NrXFXvfZdf/o+3f3XdN8iQnFxMR06nH4vsM5r7Vvn3pnpW+d13TlW9aHv092/9m04k/O6oaMGYS1hwIAB/PWvf+X2229n4cKFXHWVd4nG2NhYYm0lWhcJCQmnLb66RYsW2rf2fdb7r8m+a/pmLBQ6r7XvM9H36e6/rvSt87ruHKv60vfp7l/7PnPzuqGjshO1hMsuu4zExESuvvpqNm3axKhRYZLsFEWpE+i8VpT6h85rRVHqG+ohrEU8//zzZ3sXFEWpYXReK0r9Q+e1oij1CfUQ1nFiY2OZMGGCZ1iK9q19n4m+T3f/p3vfayN19ffUvs9s36e7/7rad22lrv6e2veZ71/7Vs40qkOoKIqiKIqiKIrSQFEPoaIoiqIoiqIoSgNFDUJFURRFURRFUZQGihqEiqIoiqIoiqIoDRQ1CBVFURRFURRFURooahAqiqIoiqIoiqI0UNQgVBRFURRFURRFaaCoQagoiqIoiqIoitJAUYNQURRFURRFURSlgaIGoaIoiqIoiqIoSgNFDUJFURRFURRFUZQGihqEiqIoiqIoiqIoDRQ1CBVFURRFURRFURooahAqiqIoiqIoiqI0UNQgVBRFURRFURRFaaCoQagoiqIoiqIoitJAUYNQURRFURRFURSlgaIGoaIoiqIoiqIoSgNFDUJFURRFURRFUZQGihqEiqIoiqIoiqIoDRQ1CBVFURRFURRFURooahAqiqIoiqIoiqI0UNQgVBRFURRFURRFaaCoQagoiqIoiqIoitJAUYNQURRFURRFURSlgaIGoaIoiqIoiqIoSgNFDUJFURRFURRFUZQGihqEiqIoiqIoiqIoDRQ1CBVFURRFURRFURooahAqiqIoiqIoiqI0UNQgVBRFURRFURRFaaCoQagoiqIoiqIoitJAUYNQURRFURRFURSlgaIGoaIoiqIoiqIoSgNFDUJFURRFURRFUZQGihqEiqIoiqIoiqIoDRQ1CBVFURRFURRFURooahAqiqIoiqIoiqI0UNQgVBRFURRFURRFaaCoQagoiqIoiqIoitJA+f+RVtjhQq7oogAAAABJRU5ErkJggg==",
      "text/html": [
       "\n",
       "            <div style=\"display: inline-block;\">\n",
       "                <div class=\"jupyter-widgets widget-label\" style=\"text-align: center;\">\n",
       "                    Figure\n",
       "                </div>\n",
[truncated: 1,150,984 more chars]
