# Supplementary material for: Cohesin forms fountains at active enhancers in C. elegans
Source: Nat Commun. 2025 Dec 11;17:681. doi: 10.1038/s41467-025-67302-6 (PMC12820367; doi:10.1038/s41467-025-67302-6)
Supplement: Supplementary file 4 — Supplementary Data 2 [file 41467_2025_67302_MOESM4_ESM.txt]

chrI	36000	38000	fount1	0	.
chrI	164000	166000	fount2	0	.
chrI	298000	300000	fount3	0	.
chrI	396000	398000	fount4	0	.
chrI	436000	438000	fount5	0	.
chrI	544000	546000	fount6	0	.
chrI	848000	850000	fount7	0	.
chrI	878000	880000	fount8	0	.
chrI	996000	998000	fount9	0	.
chrI	1068000	1070000	fount10	0	.
chrI	1228000	1230000	fount11	0	.
chrI	1268000	1270000	fount12	0	.
chrI	1302000	1304000	fount13	0	.
chrI	1346000	1348000	fount14	0	.
chrI	1484000	1486000	fount15	0	.
chrI	1562000	1564000	fount16	0	.
chrI	1696000	1698000	fount17	0	.
chrI	1836000	1838000	fount18	0	.
chrI	1872000	1874000	fount19	0	.
chrI	2020000	2022000	fount20	0	.
chrI	2080000	2082000	fount21	0	.
chrI	2128000	2130000	fount22	0	.
chrI	2182000	2184000	fount23	0	.
chrI	2292000	2294000	fount24	0	.
chrI	2416000	2418000	fount25	0	.
chrI	2586000	2588000	fount26	0	.
chrI	2682000	2684000	fount27	0	.
chrI	2860000	2862000	fount28	0	.
chrI	2960000	2962000	fount29	0	.
chrI	3100000	3102000	fount30	0	.
chrI	3246000	3248000	fount31	0	.
chrI	3308000	3310000	fount32	0	.
chrI	3402000	3404000	fount33	0	.
chrI	3512000	3514000	fount34	0	.
chrI	3682000	3684000	fount35	0	.
chrI	3720000	3722000	fount36	0	.
chrI	3826000	3828000	fount37	0	.
chrI	4008000	4010000	fount38	0	.
chrI	4178000	4180000	fount39	0	.
chrI	4314000	4316000	fount40	0	.
chrI	4434000	4436000	fount41	0	.
chrI	4492000	4494000	fount42	0	.
chrI	4652000	4654000	fount43	0	.
chrI	4698000	4700000	fount44	0	.
chrI	4784000	4786000	fount45	0	.
chrI	4914000	4916000	fount46	0	.
chrI	4976000	4978000	fount47	0	.
chrI	5134000	5136000	fount48	0	.
chrI	5312000	5314000	fount49	0	.
chrI	5380000	5382000	fount50	0	.
chrI	5544000	5546000	fount51	0	.
chrI	5592000	5594000	fount52	0	.
chrI	5690000	5692000	fount53	0	.
chrI	5826000	5828000	fount54	0	.
chrI	5878000	5880000	fount55	0	.
chrI	5998000	6000000	fount56	0	.
chrI	6120000	6122000	fount57	0	.
chrI	6170000	6172000	fount58	0	.
chrI	6284000	6286000	fount59	0	.
chrI	6344000	6346000	fount60	0	.
chrI	6376000	6378000	fount61	0	.
chrI	6458000	6460000	fount62	0	.
chrI	6578000	6580000	fount63	0	.
chrI	6730000	6732000	fount64	0	.
chrI	6836000	6838000	fount65	0	.
chrI	6884000	6886000	fount66	0	.
chrI	7082000	7084000	fount67	0	.
chrI	7126000	7128000	fount68	0	.
chrI	7216000	7218000	fount69	0	.
chrI	7492000	7494000	fount70	0	.
chrI	7544000	7546000	fount71	0	.
chrI	7598000	7600000	fount72	0	.
chrI	7660000	7662000	fount73	0	.
chrI	7710000	7712000	fount74	0	.
chrI	7866000	7868000	fount75	0	.
chrI	7948000	7950000	fount76	0	.
chrI	8014000	8016000	fount77	0	.
chrI	8130000	8132000	fount78	0	.
chrI	8304000	8306000	fount79	0	.
chrI	8410000	8412000	fount80	0	.
chrI	8578000	8580000	fount81	0	.
chrI	8682000	8684000	fount82	0	.
chrI	8786000	8788000	fount83	0	.
chrI	8864000	8866000	fount84	0	.
chrI	8982000	8984000	fount85	0	.
chrI	9112000	9114000	fount86	0	.
chrI	9168000	9170000	fount87	0	.
chrI	9340000	9342000	fount88	0	.
chrI	9380000	9382000	fount89	0	.
chrI	9428000	9430000	fount90	0	.
chrI	9544000	9546000	fount91	0	.
chrI	9606000	9608000	fount92	0	.
chrI	9724000	9726000	fount93	0	.
chrI	9790000	9792000	fount94	0	.
chrI	9856000	9858000	fount95	0	.
chrI	9942000	9944000	fount96	0	.
chrI	10036000	10038000	fount97	0	.
chrI	10098000	10100000	fount98	0	.
chrI	10176000	10178000	fount99	0	.
chrI	10232000	10234000	fount100	0	.
chrI	10284000	10286000	fount101	0	.
chrI	10406000	10408000	fount102	0	.
chrI	10562000	10564000	fount103	0	.
chrI	10756000	10758000	fount104	0	.
chrI	11092000	11094000	fount105	0	.
chrI	11200000	11202000	fount106	0	.
chrI	11374000	11376000	fount107	0	.
chrI	11452000	11454000	fount108	0	.
chrI	11576000	11578000	fount109	0	.
chrI	11670000	11672000	fount110	0	.
chrI	11782000	11784000	fount111	0	.
chrI	11872000	11874000	fount112	0	.
chrI	11936000	11938000	fount113	0	.
chrI	11996000	11998000	fount114	0	.
chrI	12042000	12044000	fount115	0	.
chrI	12108000	12110000	fount116	0	.
chrI	12174000	12176000	fount117	0	.
chrI	12346000	12348000	fount118	0	.
chrI	12572000	12574000	fount119	0	.
chrI	12678000	12680000	fount120	0	.
chrI	12736000	12738000	fount121	0	.
chrI	12818000	12820000	fount122	0	.
chrI	12970000	12972000	fount123	0	.
chrI	13034000	13036000	fount124	0	.
chrI	13184000	13186000	fount125	0	.
chrI	13320000	13322000	fount126	0	.
chrI	13370000	13372000	fount127	0	.
chrI	13494000	13496000	fount128	0	.
chrI	13546000	13548000	fount129	0	.
chrI	13642000	13644000	fount130	0	.
chrI	13688000	13690000	fount131	0	.
chrI	13834000	13836000	fount132	0	.
chrI	13952000	13954000	fount133	0	.
chrI	14070000	14072000	fount134	0	.
chrI	14138000	14140000	fount135	0	.
chrI	14176000	14178000	fount136	0	.
chrI	14276000	14278000	fount137	0	.
chrI	14344000	14346000	fount138	0	.
chrI	14390000	14392000	fount139	0	.
chrI	14524000	14526000	fount140	0	.
chrI	14608000	14610000	fount141	0	.
chrI	14764000	14766000	fount142	0	.
chrI	14808000	14810000	fount143	0	.
chrI	14936000	14938000	fount144	0	.
chrI	14972000	14974000	fount145	0	.
chrI	15042000	15044000	fount146	0	.
chrII	20000	22000	fount147	0	.
chrII	60000	62000	fount148	0	.
chrII	162000	164000	fount149	0	.
chrII	220000	222000	fount150	0	.
chrII	316000	318000	fount151	0	.
chrII	598000	600000	fount152	0	.
chrII	724000	726000	fount153	0	.
chrII	758000	760000	fount154	0	.
chrII	882000	884000	fount155	0	.
chrII	1092000	1094000	fount156	0	.
chrII	1142000	1144000	fount157	0	.
chrII	1238000	1240000	fount158	0	.
chrII	1342000	1344000	fount159	0	.
chrII	1502000	1504000	fount160	0	.
chrII	1650000	1652000	fount161	0	.
chrII	1782000	1784000	fount162	0	.
chrII	1950000	1952000	fount163	0	.
chrII	2194000	2196000	fount164	0	.
chrII	2340000	2342000	fount165	0	.
chrII	2454000	2456000	fount166	0	.
chrII	2592000	2594000	fount167	0	.
chrII	2726000	2728000	fount168	0	.
chrII	2802000	2804000	fount169	0	.
chrII	2832000	2834000	fount170	0	.
chrII	2922000	2924000	fount171	0	.
chrII	2974000	2976000	fount172	0	.
chrII	3052000	3054000	fount173	0	.
chrII	3212000	3214000	fount174	0	.
chrII	3268000	3270000	fount175	0	.
chrII	3306000	3308000	fount176	0	.
chrII	3436000	3438000	fount177	0	.
chrII	3526000	3528000	fount178	0	.
chrII	3814000	3816000	fount179	0	.
chrII	3958000	3960000	fount180	0	.
chrII	4092000	4094000	fount181	0	.
chrII	4152000	4154000	fount182	0	.
chrII	4194000	4196000	fount183	0	.
chrII	4292000	4294000	fount184	0	.
chrII	4392000	4394000	fount185	0	.
chrII	4498000	4500000	fount186	0	.
chrII	4576000	4578000	fount187	0	.
chrII	4752000	4754000	fount188	0	.
chrII	4804000	4806000	fount189	0	.
chrII	4906000	4908000	fount190	0	.
chrII	5020000	5022000	fount191	0	.
chrII	5220000	5222000	fount192	0	.
chrII	5332000	5334000	fount193	0	.
chrII	5378000	5380000	fount194	0	.
chrII	5464000	5466000	fount195	0	.
chrII	5572000	5574000	fount196	0	.
chrII	5702000	5704000	fount197	0	.
chrII	5884000	5886000	fount198	0	.
chrII	5934000	5936000	fount199	0	.
chrII	6044000	6046000	fount200	0	.
chrII	6144000	6146000	fount201	0	.
chrII	6178000	6180000	fount202	0	.
chrII	6344000	6346000	fount203	0	.
chrII	6490000	6492000	fount204	0	.
chrII	6614000	6616000	fount205	0	.
chrII	6710000	6712000	fount206	0	.
chrII	6832000	6834000	fount207	0	.
chrII	6888000	6890000	fount208	0	.
chrII	6940000	6942000	fount209	0	.
chrII	7102000	7104000	fount210	0	.
chrII	7228000	7230000	fount211	0	.
chrII	7282000	7284000	fount212	0	.
chrII	7340000	7342000	fount213	0	.
chrII	7392000	7394000	fount214	0	.
chrII	7534000	7536000	fount215	0	.
chrII	7638000	7640000	fount216	0	.
chrII	7720000	7722000	fount217	0	.
chrII	7776000	7778000	fount218	0	.
chrII	7838000	7840000	fount219	0	.
chrII	7892000	7894000	fount220	0	.
chrII	7984000	7986000	fount221	0	.
chrII	8016000	8018000	fount222	0	.
chrII	8128000	8130000	fount223	0	.
chrII	8222000	8224000	fount224	0	.
chrII	8340000	8342000	fount225	0	.
chrII	8420000	8422000	fount226	0	.
chrII	8482000	8484000	fount227	0	.
chrII	8584000	8586000	fount228	0	.
chrII	8644000	8646000	fount229	0	.
chrII	8744000	8746000	fount230	0	.
chrII	8784000	8786000	fount231	0	.
chrII	8930000	8932000	fount232	0	.
chrII	9062000	9064000	fount233	0	.
chrII	9116000	9118000	fount234	0	.
chrII	9280000	9282000	fount235	0	.
chrII	9422000	9424000	fount236	0	.
chrII	9488000	9490000	fount237	0	.
chrII	9572000	9574000	fount238	0	.
chrII	9604000	9606000	fount239	0	.
chrII	9730000	9732000	fount240	0	.
chrII	9890000	9892000	fount241	0	.
chrII	9988000	9990000	fount242	0	.
chrII	10074000	10076000	fount243	0	.
chrII	10166000	10168000	fount244	0	.
chrII	10206000	10208000	fount245	0	.
chrII	10296000	10298000	fount246	0	.
chrII	10386000	10388000	fount247	0	.
chrII	10448000	10450000	fount248	0	.
chrII	10502000	10504000	fount249	0	.
chrII	10550000	10552000	fount250	0	.
chrII	10682000	10684000	fount251	0	.
chrII	10756000	10758000	fount252	0	.
chrII	10860000	10862000	fount253	0	.
chrII	10928000	10930000	fount254	0	.
chrII	11000000	11002000	fount255	0	.
chrII	11042000	11044000	fount256	0	.
chrII	11080000	11082000	fount257	0	.
chrII	11158000	11160000	fount258	0	.
chrII	11328000	11330000	fount259	0	.
chrII	11396000	11398000	fount260	0	.
chrII	11544000	11546000	fount261	0	.
chrII	11632000	11634000	fount262	0	.
chrII	11746000	11748000	fount263	0	.
chrII	11840000	11842000	fount264	0	.
chrII	11882000	11884000	fount265	0	.
chrII	11936000	11938000	fount266	0	.
chrII	11974000	11976000	fount267	0	.
chrII	12040000	12042000	fount268	0	.
chrII	12222000	12224000	fount269	0	.
chrII	12262000	12264000	fount270	0	.
chrII	12350000	12352000	fount271	0	.
chrII	12664000	12666000	fount272	0	.
chrII	12700000	12702000	fount273	0	.
chrII	12796000	12798000	fount274	0	.
chrII	12876000	12878000	fount275	0	.
chrII	13024000	13026000	fount276	0	.
chrII	13066000	13068000	fount277	0	.
chrII	13192000	13194000	fount278	0	.
chrII	13290000	13292000	fount279	0	.
chrII	13332000	13334000	fount280	0	.
chrII	13462000	13464000	fount281	0	.
chrII	13670000	13672000	fount282	0	.
chrII	13736000	13738000	fount283	0	.
chrII	13822000	13824000	fount284	0	.
chrII	13902000	13904000	fount285	0	.
chrII	13954000	13956000	fount286	0	.
chrII	14042000	14044000	fount287	0	.
chrII	14246000	14248000	fount288	0	.
chrII	14302000	14304000	fount289	0	.
chrII	14404000	14406000	fount290	0	.
chrII	14602000	14604000	fount291	0	.
chrII	14668000	14670000	fount292	0	.
chrII	14816000	14818000	fount293	0	.
chrII	14940000	14942000	fount294	0	.
chrII	15042000	15044000	fount295	0	.
chrII	15072000	15074000	fount296	0	.
chrII	15208000	15210000	fount297	0	.
chrII	15260000	15262000	fount298	0	.
chrIII	28000	30000	fount299	0	.
chrIII	64000	66000	fount300	0	.
chrIII	300000	302000	fount301	0	.
chrIII	350000	352000	fount302	0	.
chrIII	426000	428000	fount303	0	.
chrIII	564000	566000	fount304	0	.
chrIII	618000	620000	fount305	0	.
chrIII	670000	672000	fount306	0	.
chrIII	744000	746000	fount307	0	.
chrIII	834000	836000	fount308	0	.
chrIII	886000	888000	fount309	0	.
chrIII	988000	990000	fount310	0	.
chrIII	1054000	1056000	fount311	0	.
chrIII	1110000	1112000	fount312	0	.
chrIII	1222000	1224000	fount313	0	.
chrIII	1330000	1332000	fount314	0	.
chrIII	1428000	1430000	fount315	0	.
chrIII	1530000	1532000	fount316	0	.
chrIII	1616000	1618000	fount317	0	.
chrIII	1678000	1680000	fount318	0	.
chrIII	1738000	1740000	fount319	0	.
chrIII	1820000	1822000	fount320	0	.
chrIII	1930000	1932000	fount321	0	.
chrIII	2024000	2026000	fount322	0	.
chrIII	2098000	2100000	fount323	0	.
chrIII	2168000	2170000	fount324	0	.
chrIII	2230000	2232000	fount325	0	.
chrIII	2312000	2314000	fount326	0	.
chrIII	2416000	2418000	fount327	0	.
chrIII	2470000	2472000	fount328	0	.
chrIII	2554000	2556000	fount329	0	.
chrIII	2682000	2684000	fount330	0	.
chrIII	2874000	2876000	fount331	0	.
chrIII	2912000	2914000	fount332	0	.
chrIII	3032000	3034000	fount333	0	.
chrIII	3066000	3068000	fount334	0	.
chrIII	3126000	3128000	fount335	0	.
chrIII	3212000	3214000	fount336	0	.
chrIII	3306000	3308000	fount337	0	.
chrIII	3378000	3380000	fount338	0	.
chrIII	3432000	3434000	fount339	0	.
chrIII	3472000	3474000	fount340	0	.
chrIII	3528000	3530000	fount341	0	.
chrIII	3620000	3622000	fount342	0	.
chrIII	3672000	3674000	fount343	0	.
chrIII	3798000	3800000	fount344	0	.
chrIII	3876000	3878000	fount345	0	.
chrIII	3978000	3980000	fount346	0	.
chrIII	4098000	4100000	fount347	0	.
chrIII	4194000	4196000	fount348	0	.
chrIII	4222000	4224000	fount349	0	.
chrIII	4280000	4282000	fount350	0	.
chrIII	4328000	4330000	fount351	0	.
chrIII	4500000	4502000	fount352	0	.
chrIII	4562000	4564000	fount353	0	.
chrIII	4658000	4660000	fount354	0	.
chrIII	4724000	4726000	fount355	0	.
chrIII	4796000	4798000	fount356	0	.
chrIII	4950000	4952000	fount357	0	.
chrIII	5014000	5016000	fount358	0	.
chrIII	5078000	5080000	fount359	0	.
chrIII	5138000	5140000	fount360	0	.
chrIII	5200000	5202000	fount361	0	.
chrIII	5292000	5294000	fount362	0	.
chrIII	5370000	5372000	fount363	0	.
chrIII	5420000	5422000	fount364	0	.
chrIII	5502000	5504000	fount365	0	.
chrIII	5624000	5626000	fount366	0	.
chrIII	5686000	5688000	fount367	0	.
chrIII	5710000	5712000	fount368	0	.
chrIII	5758000	5760000	fount369	0	.
chrIII	5838000	5840000	fount370	0	.
chrIII	5940000	5942000	fount371	0	.
chrIII	6136000	6138000	fount372	0	.
chrIII	6360000	6362000	fount373	0	.
chrIII	6418000	6420000	fount374	0	.
chrIII	6604000	6606000	fount375	0	.
chrIII	6648000	6650000	fount376	0	.
chrIII	6690000	6692000	fount377	0	.
chrIII	6748000	6750000	fount378	0	.
chrIII	6864000	6866000	fount379	0	.
chrIII	6896000	6898000	fount380	0	.
chrIII	6990000	6992000	fount381	0	.
chrIII	7152000	7154000	fount382	0	.
chrIII	7206000	7208000	fount383	0	.
chrIII	7296000	7298000	fount384	0	.
chrIII	7374000	7376000	fount385	0	.
chrIII	7504000	7506000	fount386	0	.
chrIII	7656000	7658000	fount387	0	.
chrIII	7726000	7728000	fount388	0	.
chrIII	7896000	7898000	fount389	0	.
chrIII	7976000	7978000	fount390	0	.
chrIII	8124000	8126000	fount391	0	.
chrIII	8230000	8232000	fount392	0	.
chrIII	8294000	8296000	fount393	0	.
chrIII	8418000	8420000	fount394	0	.
chrIII	8506000	8508000	fount395	0	.
chrIII	8574000	8576000	fount396	0	.
chrIII	8656000	8658000	fount397	0	.
chrIII	8734000	8736000	fount398	0	.
chrIII	8798000	8800000	fount399	0	.
chrIII	8872000	8874000	fount400	0	.
chrIII	8982000	8984000	fount401	0	.
chrIII	9052000	9054000	fount402	0	.
chrIII	9238000	9240000	fount403	0	.
chrIII	9478000	9480000	fount404	0	.
chrIII	9620000	9622000	fount405	0	.
chrIII	9666000	9668000	fount406	0	.
chrIII	9700000	9702000	fount407	0	.
chrIII	9854000	9856000	fount408	0	.
chrIII	9906000	9908000	fount409	0	.
chrIII	10094000	10096000	fount410	0	.
chrIII	10152000	10154000	fount411	0	.
chrIII	10330000	10332000	fount412	0	.
chrIII	10478000	10480000	fount413	0	.
chrIII	10524000	10526000	fount414	0	.
chrIII	10578000	10580000	fount415	0	.
chrIII	10634000	10636000	fount416	0	.
chrIII	10716000	10718000	fount417	0	.
chrIII	10818000	10820000	fount418	0	.
chrIII	10904000	10906000	fount419	0	.
chrIII	11052000	11054000	fount420	0	.
chrIII	11200000	11202000	fount421	0	.
chrIII	11244000	11246000	fount422	0	.
chrIII	11352000	11354000	fount423	0	.
chrIII	11470000	11472000	fount424	0	.
chrIII	11558000	11560000	fount425	0	.
chrIII	11626000	11628000	fount426	0	.
chrIII	11688000	11690000	fount427	0	.
chrIII	11738000	11740000	fount428	0	.
chrIII	11832000	11834000	fount429	0	.
chrIII	11938000	11940000	fount430	0	.
chrIII	12016000	12018000	fount431	0	.
chrIII	12136000	12138000	fount432	0	.
chrIII	12334000	12336000	fount433	0	.
chrIII	12416000	12418000	fount434	0	.
chrIII	12476000	12478000	fount435	0	.
chrIII	12554000	12556000	fount436	0	.
chrIII	12612000	12614000	fount437	0	.
chrIII	12840000	12842000	fount438	0	.
chrIII	12960000	12962000	fount439	0	.
chrIII	13014000	13016000	fount440	0	.
chrIII	13064000	13066000	fount441	0	.
chrIII	13100000	13102000	fount442	0	.
chrIII	13182000	13184000	fount443	0	.
chrIII	13274000	13276000	fount444	0	.
chrIII	13348000	13350000	fount445	0	.
chrIII	13460000	13462000	fount446	0	.
chrIII	13528000	13530000	fount447	0	.
chrIII	13632000	13634000	fount448	0	.
chrIII	13718000	13720000	fount449	0	.
chrIII	13764000	13766000	fount450	0	.
chrIV	82000	84000	fount451	0	.
chrIV	176000	178000	fount452	0	.
chrIV	300000	302000	fount453	0	.
chrIV	374000	376000	fount454	0	.
chrIV	562000	564000	fount455	0	.
chrIV	662000	664000	fount456	0	.
chrIV	830000	832000	fount457	0	.
chrIV	954000	956000	fount458	0	.
chrIV	1066000	1068000	fount459	0	.
chrIV	1150000	1152000	fount460	0	.
chrIV	1216000	1218000	fount461	0	.
chrIV	1286000	1288000	fount462	0	.
chrIV	1392000	1394000	fount463	0	.
chrIV	1454000	1456000	fount464	0	.
chrIV	1536000	1538000	fount465	0	.
chrIV	1652000	1654000	fount466	0	.
chrIV	1758000	1760000	fount467	0	.
chrIV	1858000	1860000	fount468	0	.
chrIV	2048000	2050000	fount469	0	.
chrIV	2220000	2222000	fount470	0	.
chrIV	2282000	2284000	fount471	0	.
chrIV	2420000	2422000	fount472	0	.
chrIV	2452000	2454000	fount473	0	.
chrIV	2602000	2604000	fount474	0	.
chrIV	2660000	2662000	fount475	0	.
chrIV	2706000	2708000	fount476	0	.
chrIV	2770000	2772000	fount477	0	.
chrIV	2888000	2890000	fount478	0	.
chrIV	2994000	2996000	fount479	0	.
chrIV	3132000	3134000	fount480	0	.
chrIV	3232000	3234000	fount481	0	.
chrIV	3348000	3350000	fount482	0	.
chrIV	3522000	3524000	fount483	0	.
chrIV	3648000	3650000	fount484	0	.
chrIV	3742000	3744000	fount485	0	.
chrIV	3816000	3818000	fount486	0	.
chrIV	4026000	4028000	fount487	0	.
chrIV	4094000	4096000	fount488	0	.
chrIV	4212000	4214000	fount489	0	.
chrIV	4402000	4404000	fount490	0	.
chrIV	4472000	4474000	fount491	0	.
chrIV	4558000	4560000	fount492	0	.
chrIV	4642000	4644000	fount493	0	.
chrIV	4704000	4706000	fount494	0	.
chrIV	5098000	5100000	fount495	0	.
chrIV	5134000	5136000	fount496	0	.
chrIV	5338000	5340000	fount497	0	.
chrIV	5442000	5444000	fount498	0	.
chrIV	5592000	5594000	fount499	0	.
chrIV	5656000	5658000	fount500	0	.
chrIV	5752000	5754000	fount501	0	.
chrIV	5818000	5820000	fount502	0	.
chrIV	5974000	5976000	fount503	0	.
chrIV	6058000	6060000	fount504	0	.
chrIV	6098000	6100000	fount505	0	.
chrIV	6216000	6218000	fount506	0	.
chrIV	6334000	6336000	fount507	0	.
chrIV	6502000	6504000	fount508	0	.
chrIV	6572000	6574000	fount509	0	.
chrIV	6652000	6654000	fount510	0	.
chrIV	6782000	6784000	fount511	0	.
chrIV	6880000	6882000	fount512	0	.
chrIV	6958000	6960000	fount513	0	.
chrIV	7048000	7050000	fount514	0	.
chrIV	7092000	7094000	fount515	0	.
chrIV	7236000	7238000	fount516	0	.
chrIV	7318000	7320000	fount517	0	.
chrIV	7402000	7404000	fount518	0	.
chrIV	7546000	7548000	fount519	0	.
chrIV	7618000	7620000	fount520	0	.
chrIV	7660000	7662000	fount521	0	.
chrIV	7844000	7846000	fount522	0	.
chrIV	7894000	7896000	fount523	0	.
chrIV	8032000	8034000	fount524	0	.
chrIV	8068000	8070000	fount525	0	.
chrIV	8178000	8180000	fount526	0	.
chrIV	8232000	8234000	fount527	0	.
chrIV	8434000	8436000	fount528	0	.
chrIV	8528000	8530000	fount529	0	.
chrIV	8630000	8632000	fount530	0	.
chrIV	8796000	8798000	fount531	0	.
chrIV	8950000	8952000	fount532	0	.
chrIV	9122000	9124000	fount533	0	.
chrIV	9198000	9200000	fount534	0	.
chrIV	9360000	9362000	fount535	0	.
chrIV	9440000	9442000	fount536	0	.
chrIV	9514000	9516000	fount537	0	.
chrIV	9672000	9674000	fount538	0	.
chrIV	9720000	9722000	fount539	0	.
chrIV	9800000	9802000	fount540	0	.
chrIV	9874000	9876000	fount541	0	.
chrIV	9948000	9950000	fount542	0	.
chrIV	9996000	9998000	fount543	0	.
chrIV	10060000	10062000	fount544	0	.
chrIV	10176000	10178000	fount545	0	.
chrIV	10252000	10254000	fount546	0	.
chrIV	10338000	10340000	fount547	0	.
chrIV	10404000	10406000	fount548	0	.
chrIV	10502000	10504000	fount549	0	.
chrIV	10572000	10574000	fount550	0	.
chrIV	10612000	10614000	fount551	0	.
chrIV	10818000	10820000	fount552	0	.
chrIV	10932000	10934000	fount553	0	.
chrIV	11026000	11028000	fount554	0	.
chrIV	11118000	11120000	fount555	0	.
chrIV	11286000	11288000	fount556	0	.
chrIV	11350000	11352000	fount557	0	.
chrIV	11490000	11492000	fount558	0	.
chrIV	11524000	11526000	fount559	0	.
chrIV	11594000	11596000	fount560	0	.
chrIV	11690000	11692000	fount561	0	.
chrIV	11762000	11764000	fount562	0	.
chrIV	11812000	11814000	fount563	0	.
chrIV	11866000	11868000	fount564	0	.
chrIV	11952000	11954000	fount565	0	.
chrIV	12004000	12006000	fount566	0	.
chrIV	12130000	12132000	fount567	0	.
chrIV	12180000	12182000	fount568	0	.
chrIV	12418000	12420000	fount569	0	.
chrIV	12616000	12618000	fount570	0	.
chrIV	12694000	12696000	fount571	0	.
chrIV	12838000	12840000	fount572	0	.
chrIV	12906000	12908000	fount573	0	.
chrIV	13030000	13032000	fount574	0	.
chrIV	13082000	13084000	fount575	0	.
chrIV	13252000	13254000	fount576	0	.
chrIV	13318000	13320000	fount577	0	.
chrIV	13392000	13394000	fount578	0	.
chrIV	13500000	13502000	fount579	0	.
chrIV	13634000	13636000	fount580	0	.
chrIV	13704000	13706000	fount581	0	.
chrIV	13888000	13890000	fount582	0	.
chrIV	14034000	14036000	fount583	0	.
chrIV	14274000	14276000	fount584	0	.
chrIV	14392000	14394000	fount585	0	.
chrIV	14476000	14478000	fount586	0	.
chrIV	14614000	14616000	fount587	0	.
chrIV	14794000	14796000	fount588	0	.
chrIV	14838000	14840000	fount589	0	.
chrIV	14878000	14880000	fount590	0	.
chrIV	14982000	14984000	fount591	0	.
chrIV	15272000	15274000	fount592	0	.
chrIV	15398000	15400000	fount593	0	.
chrIV	15564000	15566000	fount594	0	.
chrIV	15704000	15706000	fount595	0	.
chrIV	16016000	16018000	fount596	0	.
chrIV	16170000	16172000	fount597	0	.
chrIV	16294000	16296000	fount598	0	.
chrIV	16398000	16400000	fount599	0	.
chrIV	16490000	16492000	fount600	0	.
chrIV	16662000	16664000	fount601	0	.
chrIV	16736000	16738000	fount602	0	.
chrIV	17098000	17100000	fount603	0	.
chrIV	17208000	17210000	fount604	0	.
chrIV	17278000	17280000	fount605	0	.
chrIV	17470000	17472000	fount606	0	.
chrV	14000	16000	fount607	0	.
chrV	208000	210000	fount608	0	.
chrV	286000	288000	fount609	0	.
chrV	350000	352000	fount610	0	.
chrV	462000	464000	fount611	0	.
chrV	728000	730000	fount612	0	.
chrV	978000	980000	fount613	0	.
chrV	1152000	1154000	fount614	0	.
chrV	1234000	1236000	fount615	0	.
chrV	1344000	1346000	fount616	0	.
chrV	1472000	1474000	fount617	0	.
chrV	1578000	1580000	fount618	0	.
chrV	1672000	1674000	fount619	0	.
chrV	1772000	1774000	fount620	0	.
chrV	1886000	1888000	fount621	0	.
chrV	1996000	1998000	fount622	0	.
chrV	2072000	2074000	fount623	0	.
chrV	2130000	2132000	fount624	0	.
chrV	2240000	2242000	fount625	0	.
chrV	2614000	2616000	fount626	0	.
chrV	2676000	2678000	fount627	0	.
chrV	2800000	2802000	fount628	0	.
chrV	2904000	2906000	fount629	0	.
chrV	3278000	3280000	fount630	0	.
chrV	3392000	3394000	fount631	0	.
chrV	3450000	3452000	fount632	0	.
chrV	3580000	3582000	fount633	0	.
chrV	3634000	3636000	fount634	0	.
chrV	3694000	3696000	fount635	0	.
chrV	3822000	3824000	fount636	0	.
chrV	3984000	3986000	fount637	0	.
chrV	4026000	4028000	fount638	0	.
chrV	4152000	4154000	fount639	0	.
chrV	4186000	4188000	fount640	0	.
chrV	4356000	4358000	fount641	0	.
chrV	4504000	4506000	fount642	0	.
chrV	4638000	4640000	fount643	0	.
chrV	4822000	4824000	fount644	0	.
chrV	4964000	4966000	fount645	0	.
chrV	5060000	5062000	fount646	0	.
chrV	5220000	5222000	fount647	0	.
chrV	5270000	5272000	fount648	0	.
chrV	5300000	5302000	fount649	0	.
chrV	5406000	5408000	fount650	0	.
chrV	5522000	5524000	fount651	0	.
chrV	5556000	5558000	fount652	0	.
chrV	5694000	5696000	fount653	0	.
chrV	5766000	5768000	fount654	0	.
chrV	5844000	5846000	fount655	0	.
chrV	6002000	6004000	fount656	0	.
chrV	6106000	6108000	fount657	0	.
chrV	6140000	6142000	fount658	0	.
chrV	6226000	6228000	fount659	0	.
chrV	6350000	6352000	fount660	0	.
chrV	6466000	6468000	fount661	0	.
chrV	6514000	6516000	fount662	0	.
chrV	6660000	6662000	fount663	0	.
chrV	6698000	6700000	fount664	0	.
chrV	6880000	6882000	fount665	0	.
chrV	6996000	6998000	fount666	0	.
chrV	7092000	7094000	fount667	0	.
chrV	7214000	7216000	fount668	0	.
chrV	7434000	7436000	fount669	0	.
chrV	7544000	7546000	fount670	0	.
chrV	7730000	7732000	fount671	0	.
chrV	7846000	7848000	fount672	0	.
chrV	7978000	7980000	fount673	0	.
chrV	8018000	8020000	fount674	0	.
chrV	8212000	8214000	fount675	0	.
chrV	8424000	8426000	fount676	0	.
chrV	8608000	8610000	fount677	0	.
chrV	8660000	8662000	fount678	0	.
chrV	8738000	8740000	fount679	0	.
chrV	8786000	8788000	fount680	0	.
chrV	8936000	8938000	fount681	0	.
chrV	9086000	9088000	fount682	0	.
chrV	9270000	9272000	fount683	0	.
chrV	9330000	9332000	fount684	0	.
chrV	9450000	9452000	fount685	0	.
chrV	9510000	9512000	fount686	0	.
chrV	9730000	9732000	fount687	0	.
chrV	9852000	9854000	fount688	0	.
chrV	10040000	10042000	fount689	0	.
chrV	10248000	10250000	fount690	0	.
chrV	10332000	10334000	fount691	0	.
chrV	10468000	10470000	fount692	0	.
chrV	10718000	10720000	fount693	0	.
chrV	10868000	10870000	fount694	0	.
chrV	10942000	10944000	fount695	0	.
chrV	11076000	11078000	fount696	0	.
chrV	11210000	11212000	fount697	0	.
chrV	11312000	11314000	fount698	0	.
chrV	11434000	11436000	fount699	0	.
chrV	11532000	11534000	fount700	0	.
chrV	11636000	11638000	fount701	0	.
chrV	11822000	11824000	fount702	0	.
chrV	11856000	11858000	fount703	0	.
chrV	11888000	11890000	fount704	0	.
chrV	12022000	12024000	fount705	0	.
chrV	12094000	12096000	fount706	0	.
chrV	12212000	12214000	fount707	0	.
chrV	12300000	12302000	fount708	0	.
chrV	12466000	12468000	fount709	0	.
chrV	12536000	12538000	fount710	0	.
chrV	12636000	12638000	fount711	0	.
chrV	12814000	12816000	fount712	0	.
chrV	12896000	12898000	fount713	0	.
chrV	13086000	13088000	fount714	0	.
chrV	13166000	13168000	fount715	0	.
chrV	13280000	13282000	fount716	0	.
chrV	13390000	13392000	fount717	0	.
chrV	13468000	13470000	fount718	0	.
chrV	13576000	13578000	fount719	0	.
chrV	13656000	13658000	fount720	0	.
chrV	13788000	13790000	fount721	0	.
chrV	13906000	13908000	fount722	0	.
chrV	14002000	14004000	fount723	0	.
chrV	14134000	14136000	fount724	0	.
chrV	14198000	14200000	fount725	0	.
chrV	14366000	14368000	fount726	0	.
chrV	14502000	14504000	fount727	0	.
chrV	14620000	14622000	fount728	0	.
chrV	14692000	14694000	fount729	0	.
chrV	14848000	14850000	fount730	0	.
chrV	15012000	15014000	fount731	0	.
chrV	15072000	15074000	fount732	0	.
chrV	15186000	15188000	fount733	0	.
chrV	15330000	15332000	fount734	0	.
chrV	15564000	15566000	fount735	0	.
chrV	15660000	15662000	fount736	0	.
chrV	15880000	15882000	fount737	0	.
chrV	16100000	16102000	fount738	0	.
chrV	16354000	16356000	fount739	0	.
chrV	16596000	16598000	fount740	0	.
chrV	16780000	16782000	fount741	0	.
chrV	16912000	16914000	fount742	0	.
chrV	17122000	17124000	fount743	0	.
chrV	17254000	17256000	fount744	0	.
chrV	17322000	17324000	fount745	0	.
chrV	17444000	17446000	fount746	0	.
chrV	17660000	17662000	fount747	0	.
chrV	17754000	17756000	fount748	0	.
chrV	17856000	17858000	fount749	0	.
chrV	17906000	17908000	fount750	0	.
chrV	17950000	17952000	fount751	0	.
chrV	18002000	18004000	fount752	0	.
chrV	18230000	18232000	fount753	0	.
chrV	18492000	18494000	fount754	0	.
chrV	18576000	18578000	fount755	0	.
chrV	18782000	18784000	fount756	0	.
chrV	18998000	19000000	fount757	0	.
chrV	19052000	19054000	fount758	0	.
chrV	19204000	19206000	fount759	0	.
chrV	19350000	19352000	fount760	0	.
chrV	19416000	19418000	fount761	0	.
chrV	19524000	19526000	fount762	0	.
chrV	19620000	19622000	fount763	0	.
chrV	19666000	19668000	fount764	0	.
chrV	19826000	19828000	fount765	0	.
chrV	20004000	20006000	fount766	0	.
chrV	20060000	20062000	fount767	0	.
chrV	20120000	20122000	fount768	0	.
chrV	20268000	20270000	fount769	0	.
chrV	20416000	20418000	fount770	0	.
chrV	20712000	20714000	fount771	0	.
chrV	20778000	20780000	fount772	0	.
chrV	20878000	20880000	fount773	0	.
chrX	42000	44000	fount774	0	.
chrX	148000	150000	fount775	0	.
chrX	322000	324000	fount776	0	.
chrX	434000	436000	fount777	0	.
chrX	500000	502000	fount778	0	.
chrX	594000	596000	fount779	0	.
chrX	822000	824000	fount780	0	.
chrX	1018000	1020000	fount781	0	.
chrX	1056000	1058000	fount782	0	.
chrX	1088000	1090000	fount783	0	.
chrX	1316000	1318000	fount784	0	.
chrX	1394000	1396000	fount785	0	.
chrX	1454000	1456000	fount786	0	.
chrX	1502000	1504000	fount787	0	.
chrX	1604000	1606000	fount788	0	.
chrX	1768000	1770000	fount789	0	.
chrX	2074000	2076000	fount790	0	.
chrX	2214000	2216000	fount791	0	.
chrX	2318000	2320000	fount792	0	.
chrX	2432000	2434000	fount793	0	.
chrX	2594000	2596000	fount794	0	.
chrX	2704000	2706000	fount795	0	.
chrX	2904000	2906000	fount796	0	.
chrX	2970000	2972000	fount797	0	.
chrX	3046000	3048000	fount798	0	.
chrX	3114000	3116000	fount799	0	.
chrX	3222000	3224000	fount800	0	.
chrX	3314000	3316000	fount801	0	.
chrX	3466000	3468000	fount802	0	.
chrX	3598000	3600000	fount803	0	.
chrX	3680000	3682000	fount804	0	.
chrX	3824000	3826000	fount805	0	.
chrX	3898000	3900000	fount806	0	.
chrX	3944000	3946000	fount807	0	.
chrX	4142000	4144000	fount808	0	.
chrX	4218000	4220000	fount809	0	.
chrX	4384000	4386000	fount810	0	.
chrX	4524000	4526000	fount811	0	.
chrX	4626000	4628000	fount812	0	.
chrX	4662000	4664000	fount813	0	.
chrX	4810000	4812000	fount814	0	.
chrX	4900000	4902000	fount815	0	.
chrX	4962000	4964000	fount816	0	.
chrX	5118000	5120000	fount817	0	.
chrX	5210000	5212000	fount818	0	.
chrX	5258000	5260000	fount819	0	.
chrX	5348000	5350000	fount820	0	.
chrX	5478000	5480000	fount821	0	.
chrX	5508000	5510000	fount822	0	.
chrX	5694000	5696000	fount823	0	.
chrX	5816000	5818000	fount824	0	.
chrX	5978000	5980000	fount825	0	.
chrX	6040000	6042000	fount826	0	.
chrX	6098000	6100000	fount827	0	.
chrX	6252000	6254000	fount828	0	.
chrX	6408000	6410000	fount829	0	.
chrX	6520000	6522000	fount830	0	.
chrX	6594000	6596000	fount831	0	.
chrX	6662000	6664000	fount832	0	.
chrX	6742000	6744000	fount833	0	.
chrX	6806000	6808000	fount834	0	.
chrX	6958000	6960000	fount835	0	.
chrX	7132000	7134000	fount836	0	.
chrX	7234000	7236000	fount837	0	.
chrX	7458000	7460000	fount838	0	.
chrX	7586000	7588000	fount839	0	.
chrX	7660000	7662000	fount840	0	.
chrX	7814000	7816000	fount841	0	.
chrX	7864000	7866000	fount842	0	.
chrX	7954000	7956000	fount843	0	.
chrX	8018000	8020000	fount844	0	.
chrX	8254000	8256000	fount845	0	.
chrX	8476000	8478000	fount846	0	.
chrX	8564000	8566000	fount847	0	.
chrX	8666000	8668000	fount848	0	.
chrX	8720000	8722000	fount849	0	.
chrX	8802000	8804000	fount850	0	.
chrX	8934000	8936000	fount851	0	.
chrX	9100000	9102000	fount852	0	.
chrX	9220000	9222000	fount853	0	.
chrX	9372000	9374000	fount854	0	.
chrX	9448000	9450000	fount855	0	.
chrX	9550000	9552000	fount856	0	.
chrX	9638000	9640000	fount857	0	.
chrX	9840000	9842000	fount858	0	.
chrX	9934000	9936000	fount859	0	.
chrX	10002000	10004000	fount860	0	.
chrX	10082000	10084000	fount861	0	.
chrX	10150000	10152000	fount862	0	.
chrX	10186000	10188000	fount863	0	.
chrX	10326000	10328000	fount864	0	.
chrX	10394000	10396000	fount865	0	.
chrX	10430000	10432000	fount866	0	.
chrX	10570000	10572000	fount867	0	.
chrX	10594000	10596000	fount868	0	.
chrX	10640000	10642000	fount869	0	.
chrX	10768000	10770000	fount870	0	.
chrX	10846000	10848000	fount871	0	.
chrX	10904000	10906000	fount872	0	.
chrX	11034000	11036000	fount873	0	.
chrX	11242000	11244000	fount874	0	.
chrX	11410000	11412000	fount875	0	.
chrX	11474000	11476000	fount876	0	.
chrX	11556000	11558000	fount877	0	.
chrX	11604000	11606000	fount878	0	.
chrX	11720000	11722000	fount879	0	.
chrX	11822000	11824000	fount880	0	.
chrX	11964000	11966000	fount881	0	.
chrX	12084000	12086000	fount882	0	.
chrX	12176000	12178000	fount883	0	.
chrX	12448000	12450000	fount884	0	.
chrX	12512000	12514000	fount885	0	.
chrX	12668000	12670000	fount886	0	.
chrX	12874000	12876000	fount887	0	.
chrX	12908000	12910000	fount888	0	.
chrX	13006000	13008000	fount889	0	.
chrX	13164000	13166000	fount890	0	.
chrX	13204000	13206000	fount891	0	.
chrX	13250000	13252000	fount892	0	.
chrX	13322000	13324000	fount893	0	.
chrX	13354000	13356000	fount894	0	.
chrX	13526000	13528000	fount895	0	.
chrX	13632000	13634000	fount896	0	.
chrX	13680000	13682000	fount897	0	.
chrX	13714000	13716000	fount898	0	.
chrX	13744000	13746000	fount899	0	.
chrX	13876000	13878000	fount900	0	.
chrX	13948000	13950000	fount901	0	.
chrX	14024000	14026000	fount902	0	.
chrX	14148000	14150000	fount903	0	.
chrX	14294000	14296000	fount904	0	.
chrX	14504000	14506000	fount905	0	.
chrX	14560000	14562000	fount906	0	.
chrX	14738000	14740000	fount907	0	.
chrX	14820000	14822000	fount908	0	.
chrX	14978000	14980000	fount909	0	.
chrX	15130000	15132000	fount910	0	.
chrX	15188000	15190000	fount911	0	.
chrX	15276000	15278000	fount912	0	.
chrX	15342000	15344000	fount913	0	.
chrX	15608000	15610000	fount914	0	.
chrX	15706000	15708000	fount915	0	.
chrX	15776000	15778000	fount916	0	.
chrX	15844000	15846000	fount917	0	.
chrX	16040000	16042000	fount918	0	.
chrX	16150000	16152000	fount919	0	.
chrX	16352000	16354000	fount920	0	.
chrX	16404000	16406000	fount921	0	.
chrX	16448000	16450000	fount922	0	.
chrX	16486000	16488000	fount923	0	.
chrX	16612000	16614000	fount924	0	.
chrX	16732000	16734000	fount925	0	.
chrX	16796000	16798000	fount926	0	.
chrX	16932000	16934000	fount927	0	.
chrX	16998000	17000000	fount928	0	.
chrX	17058000	17060000	fount929	0	.
chrX	17216000	17218000	fount930	0	.
chrX	17328000	17330000	fount931	0	.
chrX	17424000	17426000	fount932	0	.
chrX	17478000	17480000	fount933	0	.
chrX	17518000	17520000	fount934	0	.
chrX	17632000	17634000	fount935	0	.
